# Supplementary material for: Targeting NPL4 via drug repositioning using disulfiram for the treatment of clear cell renal cell carcinoma
Source: PLoS One. 2020 Jul 15;15(7):e0236119. doi: 10.1371/journal.pone.0236119 (PMC7363112; doi:10.1371/journal.pone.0236119)
Supplement: S1 Data — (XLSX) [file pone.0236119.s002.xlsx]

## Sheet: Figure1-4
	Fig.#	Mean	S.D	S.E	Statistical method used	P value	# samples
	Fig 1A				Mann-Whitney U tests	P < 0.0001
	Normal	10.975	0.342	0.04			72
	RCC	11.188	0.416	0.018			534
	Fig 1B				Mann-Whitney U tests
	pathological grade					P < 0.0001
	≦Grade2	11.085	0.418	0.027			243
	Grade3≦	11.284	0.391	0.023			282
	pathological T stage					P < 0.0001
	≦T2	11.132	0.415	0.022			342
	T3≦	11.292	0.395	0.196			191
	Fig 1C				Log-rank test
	ccRCC					P < 0.0001
	high expression						266
	low expression						266
	Fig 2A				Bonferroni-adjusted Mann-Whitney U tests	*P < 0.0001
	786-o
	mock	1	0.047	0.027			3
	si-control	0.837	0.037	0.021			3
	si-NPL4_1	0.128	0.011	0.006			3
	si-NPL4_2	0.145	0.007	0.004			3
	A498
	mock	1	0.024	0.014			3
	si-control	0.948	0.014	0.008			3
	si-NPL4_1	0.29	0.065	0.037			3
	si-NPL4_2	0.155	0.02	0.012			3
	Caki1
	mock	1	0.074	0.033			5
	si-control	0.918	0.077	0.035			5
	si-NPL4_1	0.524	0.054	0.024			5
	si-NPL4_2	0.496	0.05	0.023			5
	Caki2
	mock	1	0.07	0.032			5
	si-control	0.991	0.094	0.042			5
	si-NPL4_1	0.386	0.065	0.029			5
	si-NPL4_2	0.546	0.087	0.039			5
	Fig 2B (Cell migration)				Bonferroni-adjusted Mann-Whitney U tests	*P < 0.0001
	786-o
	mock	0.994	0.051	0.018			8
	si-control	0.983	0.077	0.027			8
	si-NPL4_1	0.169	0.099	0.035			8
	si-NPL4_2	0.308	0.08	0.028			8
	A498
	mock	0.992	0.079	0.028			8
	si-control	1.066	0.084	0.03			8
	si-NPL4_1	0.549	0.138	0.049			8
	si-NPL4_2	0.549	0.122	0.043			8
	Fig 2B (Cell invasion)				Bonferroni-adjusted Mann-Whitney U tests	*P < 0.0001
	786-o
	mock	1	0.262	0.092			8
	si-control	0.96	0.16	0.057			8
	si-NPL4_1	0.174	0.074	0.026			8
	si-NPL4_2	0.293	0.103	0.037			8
	A498
	mock	1	0.143	0.05			8
	si-control	0.931	0.118	0.042			8
	si-NPL4_1	0.214	0.033	0.012			8
	si-NPL4_2	0.277	0.045	0.016			8
	Fig 3A				Bonferroni-adjusted Mann-Whitney U tests	**P < 0.001
	786-o
	control	1	0.046	0.026			3
	disulfiram	0.525	0.257	0.149			3
	sunitinib	0.16	0.02	0.011			3
	combination	0.119	0.001	0.001			3
	A498
	control	1	0.036	0.021			3
	disulfiram	0.686	0.02	0.012			3
	sunitinib	0.66	0.045	0.026			3
	combination	0.104	0.011	0.006			3
	Caki1
	control	1	0.026	0.015			3
	disulfiram	0.647	0.06	0.035			3
	sunitinib	0.502	0.019	0.011			3
	combination	0.209	0.019	0.011			3
	Caki2
	control	1	0.043	0.025			3
	disulfiram	0.837	0.077	0.044			3
	sunitinib	0.498	0.091	0.053			3
	combination	0.166	0.014	0.008			3
	Fig 3B (Cell migration)				Bonferroni-adjusted Mann-Whitney U tests	*P < 0.0001
	786-o
	control	0.993	0.043	0.015			8
	disulfiram	0.953	0.061	0.022			8
	sunitinib	0.53	0.042	0.015			8
	combination	0.414	0.046	0.016			8
	A498
	control	0.994	0.054	0.019			8
	disulfiram	0.971	0.088	0.031			8
	sunitinib	0.653	0.098	0.035			8
	combination	0.372	0.076	0.027			8
	Fig 3B (Cell invasion)				Bonferroni-adjusted Mann-Whitney U tests
	786-o
	control	1	0.194	0.068		P < 0.0001 (vehicle vs disulfiram)	8
	disulfiram	0.571	0.179	0.063		P=0.0021 (disulfiram vs combination)	8
	sunitinib	0.392	0.165	0.058		P < 0.0001 (vehicle vs sunitinib)	8
	combination	0.295	0.099	0.035		P < 0.0001 (vehicle vs combination)	8
	A498
	control	1	0.379	0.134			8
	disulfiram	0.184	0.091	0.032		P < 0.0001 (vehicle vs disulfiram)	8
	sunitinib	0.169	0.066	0.023		P < 0.0001 (vehicle vs sunitinib)	8
	combination	0.088	0.077	0.027		P < 0.0001 (vehicle vs combination)	8
	Fig 3C				Bonferroni-adjusted Mann-Whitney U tests
	vehicle	318.152	82.368	29.122			8
	disulfiram	189.135	82.032	27.344		P=0.02 (vehicle vs disulfiram)	9
	sunitinib	193.029	48.721	24.36			4
	combination	127.81	57.983	28.991		P=0.005 (vehicle vs combination)	4
	Fig 4B				Bonferroni-adjusted Mann-Whitney U tests	*P < 0.0001
	786-o
	control	4.857	0.506	0.292			3
	disulfiram	10.91	0.401	0.232			3
	sunitinib	13.77	1.179	0.681			3
	combination	20.94	0.77	0.445			3
	A498
	control	4.67	0.18	0.104			3
	disulfiram	8.397	0.957	0.553			3
	sunitinib	37.097	3.402	1.378			3
	combination	66.573	0.551	0.318			3
	Caki1
	control	7.3	0.755	0.436			3
	disulfiram	22.567	1.686	0.974			3
	sunitinib	23.233	2.386	1.378			3
	combination	37.9	3.219	1.858			3
	Caki2
	control	4.3	0.624	0.361			3
	disulfiram	14.067	1.779	1.027			3
	sunitinib	36.067	4.652	2.686			3
	combination	40	6.518	3.763			3
	Fig 4C				Bonferroni-adjusted Mann-Whitney U tests	*P < 0.001, **P < 0.0001
	786-o
	control	1	0.052	0.03			3
	disulfiram	3.908	0.377	0.218			3
	sunitinib	2.948	0.308	0.178			3
	combination	4.718	0.461	0.266			3
	A498
	control	1	0.076	0.044			3
	disulfiram	2.624	0.315	0.182			3
	sunitinib	1.863	0.042	0.025			3
	combination	4.62	0.075	0.043			3
	Caki1
	control	1	0.038	0.022			3
	disulfiram	1.265	0.074	0.043			3
	sunitinib	1.914	0.017	0.01			3
	combination	3.236	0.135	0.11			3
	Caki2
	control	1	0.194	0.112			3
	disulfiram	2.492	0.296	0.171			3
	sunitinib	2.052	0.072	0.041			3
	combination	4.481	0.19	0.11			3

## Sheet: Figure5A
No.	PID	Description	Symbol	GeneId	RefSeq	Fragseq	KEGG pathway	Reactome Event	Molecular Function	Biological Process	Cellular Component	Sample01 (fmol/10μg Protein)	Sample02 (fmol/10μg Protein)	Sample03 (fmol/10μg Protein)	Sample04 (fmol/10μg Protein)	No2/No1	No3/No1	No4/No1
312	TC242626	24-dehydrocholesterol reductase	DHCR24	1718	NP_055577	LGCQDAFPEVYDK	Steroid biosynthesis;Metabolic pathways;Cholesterol biosynthesis, squalene 2,3-epoxide => cholesterol	Metabolism;Cholesterol biosynthesis;Metabolism of lipids and lipoproteins;Cholesterol biosynthesis via desmosterol;Cholesterol biosynthesis via lathosterol	UDP-N-acetylmuramate dehydrogenase activity;oxidoreductase activity, acting on CH-OH group of donors;oxidoreductase activity, acting on the CH-CH group of donors, NAD or NADP as acceptor;enzyme binding;peptide antigen binding;delta24-sterol reductase activity;flavin adenine dinucleotide binding	cholesterol biosynthetic process;apoptosis;anti-apoptosis;response to oxidative stress;cell cycle arrest;Ras protein signal transduction;protein localization;negative regulation of cell proliferation;tissue development;cellular membrane organization;male genitalia development;plasminogen activation;amyloid precursor protein catabolic process;negative regulation of caspase activity;neuroprotection…	Golgi membrane;membrane fraction;nucleus;cytoplasm;endoplasmic reticulum;endoplasmic reticulum membrane;Golgi apparatus;cytosol;cytoskeleton;membrane;integral to membrane	10.5618	N/D	N/D	7.62809	#VALUE!	#VALUE!	0.722236
1	TC1026	acid phosphatase 1, soluble	ACP1	52	NP_009030	AVSCLR	Adherens junction	情報なし	acid phosphatase activity;non-membrane spanning protein tyrosine phosphatase activity;hydrolase activity	情報なし	soluble fraction;nucleus;cytoplasm;internal side of plasma membrane	N/D	N/D	N/D	N/D	#VALUE!	#VALUE!	#VALUE!
5	TC237445	glutamine-fructose-6-phosphate transaminase 2	GFPT2	9945	NP_005101	AIQTLQMELQQIMK	Amino sugar and nucleotide sugar metabolism;Alanine, aspartate and glutamate metabolism;Metabolic pathways;Insulin resistance	Metabolism of proteins;Biosynthesis of the N-glycan precursor (dolichol lipid-linked oligosaccharide, LLO) and transfer to a nascent protein;Asparagine N-linked glycosylation;Synthesis of UDP-N-acetyl-glucosamine;Synthesis of substrates in N-glycan biosythesis;Post-translational protein modification	glutamine-fructose-6-phosphate transaminase (isomerizing) activity;sugar binding;transferase activity	fructose 6-phosphate metabolic process;UDP-N-acetylglucosamine biosynthetic process;energy reserve metabolic process;dolichol-linked oligosaccharide biosynthetic process;glutamine metabolic process;metabolic process;carbohydrate biosynthetic process;protein N-linked glycosylation via asparagine;post-translational protein modification;cellular protein metabolic process	cytoplasm;cytosol	N/D	N/D	N/D	N/D	#VALUE!	#VALUE!	#VALUE!
8	TC227847	glucosamine (UDP-N-acetyl)-2-epimerase/N-acetylmannosamine kinase	GNE	10020	NP_001121699:NP_001177312:NP_001177313:NP_001177317:NP_005467:XP_005251391:XP_016869656:XP_016869657	LPDVLNR	Amino sugar and nucleotide sugar metabolism;Metabolic pathways	Metabolism of proteins;Sialic acid metabolism;Biosynthesis of the N-glycan precursor (dolichol lipid-linked oligosaccharide, LLO) and transfer to a nascent protein;Asparagine N-linked glycosylation;Synthesis of substrates in N-glycan biosythesis;Post-translational protein modification	nucleotide binding;ATP binding;UDP-N-acetylglucosamine 2-epimerase activity;N-acylmannosamine kinase activity;kinase activity;transferase activity;isomerase activity	carbohydrate metabolic process;UDP-N-acetylglucosamine metabolic process;N-acetylneuraminate metabolic process;cell adhesion;lipopolysaccharide biosynthetic process	cytoplasm;cytosol	N/D	N/D	N/D	N/D	#VALUE!	#VALUE!	#VALUE!
9	TC118362	UDP-N-acteylglucosamine pyrophosphorylase 1	UAP1	6675	NP_003106	FVFDIFQFAK	Amino sugar and nucleotide sugar metabolism;Metabolic pathways	Metabolism of proteins;Biosynthesis of the N-glycan precursor (dolichol lipid-linked oligosaccharide, LLO) and transfer to a nascent protein;Asparagine N-linked glycosylation;Synthesis of UDP-N-acetyl-glucosamine;Synthesis of substrates in N-glycan biosythesis;Post-translational protein modification	UDP-N-acetylglucosamine diphosphorylase activity;transferase activity;nucleotidyltransferase activity	UDP-N-acetylglucosamine biosynthetic process;dolichol-linked oligosaccharide biosynthetic process;metabolic process;protein N-linked glycosylation via asparagine;post-translational protein modification;cellular protein metabolic process	nucleus;nucleolus;cytoplasm;cytosol;plasma membrane	N/D	N/D	N/D	N/D	#VALUE!	#VALUE!	#VALUE!
18	TC262525	leucyl-tRNA synthetase 2, mitochondrial	LARS2	23395	NP_056155:XP_005265063:XP_011531856:XP_016861531	ADLEGSLDSK	Aminoacyl-tRNA biosynthesis	tRNA Aminoacylation;Mitochondrial tRNA aminoacylation;Gene Expression	nucleotide binding;leucine-tRNA ligase activity;ATP binding;ligase activity	tRNA aminoacylation for protein translation;leucyl-tRNA aminoacylation;gene expression	cytoplasm;mitochondrion;mitochondrial matrix	N/D	N/D	N/D	N/D	#VALUE!	#VALUE!	#VALUE!
20	TC237208	epoxide hydrolase 2, cytoplasmic	EPHX2	2053	NP_001970	ILIPALMVTAEK	Arachidonic acid metabolism;Metabolic pathways;Peroxisome	Metabolism;Synthesis of epoxy (EET) and dihydroxyeicosatrienoic acids (DHET);Arachidonic acid metabolism;Metabolism of lipids and lipoproteins	epoxide hydrolase activity;hydrolase activity;protein homodimerization activity;metal ion binding	xenobiotic metabolic process;cellular calcium ion homeostasis;inflammatory response;regulation of blood pressure;response to toxin;drug metabolic process;aromatic compound catabolic process;positive regulation of vasodilation;reactive oxygen species metabolic process	soluble fraction;nucleolus;cytoplasm;peroxisome;Golgi apparatus;cytosol;focal adhesion	N/D	N/D	N/D	N/D	#VALUE!	#VALUE!	#VALUE!
27	TC147067	creatine kinase, brain	CKB	1152	NP_001814	DLFDPIIEDR	Arginine and proline metabolism;Metabolic pathways;Creatine pathway	Metabolism;Metabolism of polyamines;Creatine metabolism;Metabolism of amino acids and derivatives	nucleotide binding;creatine kinase activity;ATP binding	creatine metabolic process;brain development;cellular chloride ion homeostasis;cellular nitrogen compound metabolic process	cytoplasm;mitochondrion;cytosol	N/D	N/D	N/D	N/D	#VALUE!	#VALUE!	#VALUE!
32	TC112841	glutamic pyruvate transaminase (alanine aminotransferase) 2	GPT2	84706	NP_001135938:NP_597700:XP_016879279	IFIPAK	Arginine biosynthesis;Alanine, aspartate and glutamate metabolism;Metabolic pathways;2-Oxocarboxylic acid metabolism;Biosynthesis of amino acids;Carbon metabolism	Metabolism;Amino acid synthesis and interconversion (transamination);Metabolism of amino acids and derivatives	L-alanine:2-oxoglutarate aminotransferase activity;transaminase activity;pyridoxal phosphate binding	2-oxoglutarate metabolic process;cellular amino acid biosynthetic process;biosynthetic process;cellular nitrogen compound metabolic process;L-alanine metabolic process	mitochondrion;mitochondrial matrix	N/D	N/D	N/D	N/D	#VALUE!	#VALUE!	#VALUE!
33	TC174048	nitric oxide synthase 1 (neuronal)	NOS1	4842	NP_000611:NP_001191147:XP_011536700:XP_016874834:XP_016874835:XP_016874836	VTQPLGPPTK	Arginine biosynthesis;Arginine and proline metabolism;Calcium signaling pathway;Long-term depression;Alzheimer's disease;Amyotrophic lateral sclerosis (ALS);Metabolic pathways;Phagosome;Salivary secretion;Circadian entrainment	Hemostasis;ROS, RNS production in response to bacteria;Immune System;Nitric oxide stimulates guanylate cyclase;Platelet homeostasis;Muscle contraction;Cardiac conduction;Ion homeostasis	nitric-oxide synthase activity;protein binding;calmodulin binding;FMN binding;oxidoreductase activity;heme binding;tetrahydrobiopterin binding;arginine binding;cadmium ion binding;metal ion binding;flavin adenine dinucleotide binding;NADP binding	response to hypoxia;regulation of sodium ion transport;arginine catabolic process;nitric oxide biosynthetic process;striated muscle contraction;myoblast fusion;blood coagulation;response to heat;negative regulation of calcium ion transport into cytosol;peptidyl-cysteine S-nitrosylation;platelet activation;multicellular organismal response to stress;positive regulation of histone acetylation;neuro…	photoreceptor inner segment;cytoplasm;cytosol;cytoskeleton;sarcoplasmic reticulum;sarcolemma;cell projection;dendritic spine;synapse;perinuclear region of cytoplasm	N/D	N/D	N/D	N/D	#VALUE!	#VALUE!	#VALUE!
36	TC189094	glutaminase	GLS	2744	NP_055720	FLLEACK	Arginine biosynthesis;D-Glutamine and D-glutamate metabolism;Alanine, aspartate and glutamate metabolism;Metabolic pathways;Proximal tubule bicarbonate reclamation;Glutamatergic synapse;GABAergic synapse;MicroRNAs in cancer;Central carbon metabolism in cancer	Neurotransmitter Release Cycle;Transmission across Chemical Synapses;Neuronal System;Glutamate Neurotransmitter Release Cycle;Metabolism;Generic Transcription Pathway;Transcriptional Regulation by TP53;TP53 Regulates Metabolic Genes;Amino acid synthesis and interconversion (transamination);Metabolism of amino acids and derivatives;Gene Expression	glutaminase activity;hydrolase activity	regulation of respiratory gaseous exchange by neurological system process;glutamine catabolic process;synaptic transmission;neurotransmitter secretion;behavior;cellular amino acid biosynthetic process;glutamate secretion;cellular nitrogen compound metabolic process	mitochondrion;mitochondrial matrix	N/D	N/D	N/D	N/D	#VALUE!	#VALUE!	#VALUE!
38	TC117584	stearoyl-CoA desaturase (delta-9-desaturase)	SCD	6319	NP_005054	GSTLDLSDLEAEK	Biosynthesis of unsaturated fatty acids;PPAR signaling pathway;Fatty acid metabolism;AMPK signaling pathway	Metabolism;Regulation of cholesterol biosynthesis by SREBP (SREBF);Activation of gene expression by SREBF (SREBP);Fatty acid, triacylglycerol, and ketone body metabolism;Metabolism of lipids and lipoproteins;Fatty Acyl-CoA Biosynthesis;Triglyceride Biosynthesis	stearoyl-CoA 9-desaturase activity;iron ion binding;oxidoreductase activity;oxidoreductase activity, acting on paired donors, with oxidation of a pair of donors resulting in the reduction of molecular oxygen to two molecules of water	fatty acid biosynthetic process	endoplasmic reticulum;endoplasmic reticulum membrane;membrane;integral to membrane	N/D	N/D	N/D	N/D	#VALUE!	#VALUE!	#VALUE!
55	TC39422	enolase-phosphatase 1	ENOPH1	58478	NP_001278946:NP_067027	AAFTAGR	Cysteine and methionine metabolism;Metabolic pathways;Methionine salvage pathway	Methionine salvage pathway;Metabolism;Sulfur amino acid metabolism;Metabolism of polyamines;Metabolism of amino acids and derivatives	magnesium ion binding;phosphoglycolate phosphatase activity;hydrolase activity;2,3-diketo-5-methylthiopentyl-1-phosphate enolase activity;2-hydroxy-3-keto-5-methylthiopentenyl-1-phosphate phosphatase activity;acireductone synthase activity	polyamine metabolic process;cellular amino acid biosynthetic process;methionine biosynthetic process;L-methionine salvage from methylthioadenosine;cellular nitrogen compound metabolic process	cellular_component;nucleus;cytoplasm;cytosol	N/D	N/D	N/D	N/D	#VALUE!	#VALUE!	#VALUE!
59	TC94216	phospholipase A2, group VII (platelet-activating factor acetylhydrolase, plasma)	PLA2G7	7941	NP_001161829:NP_005075:XP_005249465	DQSAAEIGDK	Ether lipid metabolism;Metabolic pathways	Peptide hormone metabolism;Metabolism of proteins;Synthesis, secretion, and deacylation of Ghrelin	1-alkyl-2-acetylglycerophosphocholine esterase activity;phospholipid binding;hydrolase activity;calcium-independent phospholipase A2 activity	lipid catabolic process;low-density lipoprotein particle remodeling;lipid oxidation;plasma lipoprotein particle oxidation;positive regulation of inflammatory response;positive regulation of monocyte chemotaxis	extracellular region;extracellular space;low-density lipoprotein particle	N/D	N/D	N/D	N/D	#VALUE!	#VALUE!	#VALUE!
79	TC93000	quinoid dihydropteridine reductase	QDPR	5860	NP_000311:NP_001293069	LLGEEK	Folate biosynthesis;Metabolic pathways	Metabolism;Phenylalanine and tyrosine catabolism;Metabolism of amino acids and derivatives;Histidine, lysine, phenylalanine, tyrosine, proline and tryptophan catabolism	6,7-dihydropteridine reductase activity;binding;electron carrier activity;oxidoreductase activity;protein homodimerization activity;NADPH binding;NADH binding	liver development;cellular amino acid metabolic process;L-phenylalanine catabolic process;tetrahydrobiopterin biosynthetic process;response to aluminum ion;response to lead ion;response to glucagon stimulus;cellular nitrogen compound metabolic process;cellular response to drug;dihydrobiopterin metabolic process	soluble fraction;cytoplasm;mitochondrion;cytosol;synaptosome	N/D	N/D	N/D	N/D	#VALUE!	#VALUE!	#VALUE!
80	TC245964	GDP-mannose 4,6-dehydratase	GMDS	2762	NP_001240775:NP_001491:XP_006715129:XP_011512802:XP_011512804:XP_011512805:XP_011512807:XP_011512808:XP_011512809:XP_016866241	VQEIPQK	Fructose and mannose metabolism;Amino sugar and nucleotide sugar metabolism;Metabolic pathways	Metabolism of proteins;Biosynthesis of the N-glycan precursor (dolichol lipid-linked oligosaccharide, LLO) and transfer to a nascent protein;Asparagine N-linked glycosylation;Synthesis of substrates in N-glycan biosythesis;Post-translational protein modification;GDP-fucose biosynthesis	binding;GDP-mannose 4,6-dehydratase activity;lyase activity;coenzyme binding	carbohydrate metabolic process;leukocyte cell-cell adhesion;GDP-mannose metabolic process;'de novo' GDP-L-fucose biosynthetic process;cellular metabolic process	intracellular;cytoplasm	N/D	N/D	N/D	N/D	#VALUE!	#VALUE!	#VALUE!
86	TC53815	UDP-galactose-4-epimerase	GALE	2582	NP_000394:NP_001008217:NP_001121093	TWNAVLLR	Galactose metabolism;Amino sugar and nucleotide sugar metabolism;Metabolic pathways;Galactose degradation, Leloir pathway, galactose => alpha-D-glucose-1P	Metabolism;Galactose catabolism;Metabolism of carbohydrates	catalytic activity;UDP-glucose 4-epimerase activity;binding;isomerase activity;protein homodimerization activity;coenzyme binding	carbohydrate metabolic process;galactose metabolic process;galactose catabolic process;cellular metabolic process	cytosol	N/D	N/D	N/D	N/D	#VALUE!	#VALUE!	#VALUE!
89	TC131495	galactosidase, beta 1	GLB1	2720	NP_000395:NP_001073279:NP_001303969	ESILLR	Galactose metabolism;Other glycan degradation;Glycosaminoglycan degradation;Sphingolipid metabolism;Glycosphingolipid biosynthesis - ganglio series;Lysosome;Metabolic pathways;Keratan sulfate degradation	Metabolism of proteins;Sialic acid metabolism;Biosynthesis of the N-glycan precursor (dolichol lipid-linked oligosaccharide, LLO) and transfer to a nascent protein;Asparagine N-linked glycosylation;Synthesis of substrates in N-glycan biosythesis;Post-translational protein modification;Metabolism;Glycosaminoglycan metabolism;Keratan sulfate/keratin metabolism;Heparan sulfate/heparin (HS-GAG) metab…	hydrolase activity, hydrolyzing O-glycosyl compounds;beta-galactosidase activity;protein binding;galactoside binding;cation binding	carbohydrate metabolic process;galactose catabolic process	soluble fraction;cytoplasm;lysosome;perinuclear region of cytoplasm	N/D	N/D	N/D	N/D	#VALUE!	#VALUE!	#VALUE!
91	TC265150	1-acylglycerol-3-phosphate O-acyltransferase 6 (lysophosphatidic acid acyltransferase, zeta)	AGPAT6	137964	NP_848934:XP_011542694:XP_011542695:XP_011542696:XP_016868531	DPTSLEEEIK	Glycerolipid metabolism;Glycerophospholipid metabolism;Metabolic pathways;Triacylglycerol biosynthesis	Metabolism;Synthesis of PA;Glycerophospholipid biosynthesis;Phospholipid metabolism;Fatty acid, triacylglycerol, and ketone body metabolism;Metabolism of lipids and lipoproteins;Triglyceride Biosynthesis	1-acylglycerol-3-phosphate O-acyltransferase activity;glycerol-3-phosphate O-acyltransferase activity;transferase activity	glandular epithelial cell maturation;fatty acid metabolic process;acyl-CoA metabolic process;phosphatidylcholine biosynthetic process;lactation;metabolic process;lipid biosynthetic process;phospholipid biosynthetic process;triglyceride biosynthetic process;regulation of multicellular organism growth;cellular lipid metabolic process;diacylglycerol metabolic process	membrane fraction;endoplasmic reticulum;endoplasmic reticulum membrane;membrane;integral to membrane	N/D	N/D	N/D	N/D	#VALUE!	#VALUE!	#VALUE!
92	TC234838	diacylglycerol kinase, alpha 80kDa	DGKA	1606	NP_001336:NP_958852:NP_958853:NP_963848	DVPDSR	Glycerolipid metabolism;Glycerophospholipid metabolism;Phosphatidylinositol signaling system;Metabolic pathways;Choline metabolism in cancer;Phospholipase D signaling pathway	Hemostasis;Effects of PIP2 hydrolysis;Signal Transduction;Signaling by GPCR;GPCR downstream signaling;G alpha (q) signalling events;Platelet activation, signaling and aggregation;Gastrin-CREB signalling pathway via PKC and MAPK	nucleotide binding;diacylglycerol kinase activity;calcium ion binding;ATP binding;phospholipid binding;kinase activity;transferase activity	activation of protein kinase C activity by G-protein coupled receptor protein signaling pathway;blood coagulation;platelet activation;intracellular signal transduction	intracellular;cytosol;plasma membrane	N/D	N/D	N/D	N/D	#VALUE!	#VALUE!	#VALUE!
95	TC178850	glycerol kinase	GK	2710	NP_000158:NP_001121599:NP_001191948:NP_976325:XP_006724546:XP_006724547:XP_011543793:XP_011543794	AIGVSNQR	Glycerolipid metabolism;PPAR signaling pathway;Metabolic pathways	Metabolism;Fatty acid, triacylglycerol, and ketone body metabolism;Metabolism of lipids and lipoproteins;Triglyceride Biosynthesis	nucleotide binding;glycerol kinase activity;ATP binding;transferase activity	carbohydrate metabolic process;glycerol metabolic process;glycerol-3-phosphate metabolic process;triglyceride biosynthetic process;cellular lipid metabolic process	cytoplasm;mitochondrion;mitochondrial outer membrane;cytosol;membrane	N/D	N/D	N/D	N/D	#VALUE!	#VALUE!	#VALUE!
102	TC170300	phospholipase A2, group IVA (cytosolic, calcium-dependent)	PLA2G4A	5321	NP_001298122:NP_077734:XP_005245324:XP_011507944	IDPYVFDR	Glycerophospholipid metabolism;Ether lipid metabolism;Arachidonic acid metabolism;Linoleic acid metabolism;alpha-Linolenic acid metabolism;MAPK signaling pathway;VEGF signaling pathway;Fc epsilon RI signaling pathway;Long-term depression;GnRH signaling pathway;Vascular smooth muscle contraction;Fc gamma R-mediated phagocytosis;Metabolic pathways;Glutamatergic synapse;Serotonergic synapse;Ovarian …	Hemostasis;Opioid Signalling;phospho-PLA2 pathway;Ca-dependent events;G-protein mediated events;PLC beta mediated events;Signal Transduction;Signaling by GPCR;Signal amplification;Platelet homeostasis;ADP signalling through P2Y purinoceptor 1;Platelet sensitization by LDL;Platelet activation, signaling and aggregation;Metabolism;Acyl chain remodelling of PC;Acyl chain remodeling of CL;Acyl chain …	lysophospholipase activity;phospholipase A2 activity;calcium ion binding;calcium-dependent phospholipid binding;hydrolase activity;calcium-dependent phospholipase A2 activity	ovulation from ovarian follicle;luteolysis;platelet activating factor biosynthetic process;icosanoid metabolic process;aging;blood coagulation;metabolic process;positive regulation of cell proliferation;phospholipid catabolic process;response to heat;response to hormone stimulus;response to organic nitrogen;lipid catabolic process;arachidonic acid metabolic process;platelet activation;positive re…	membrane fraction;nucleus;cytoplasm;endoplasmic reticulum;endoplasmic reticulum membrane;Golgi apparatus;cytosol;cytoplasmic membrane-bounded vesicle;zymogen granule;perinuclear region of cytoplasm	N/D	N/D	N/D	N/D	#VALUE!	#VALUE!	#VALUE!
104	TC108417	phosphate cytidylyltransferase 2, ethanolamine	PCYT2	5833	NP_001171846:NP_001243362:NP_001243363:NP_001243364:NP_001269132:NP_001269133:NP_002852:XP_005256443:XP_005256444:XP_006722350:XP_016880399:XP_016880400:XP_016880401	ELAFLEAAR	Glycerophospholipid metabolism;Metabolic pathways;Phosphatidylethanolamine (PE) biosynthesis, ethanolamine => PE	Metabolism;Glycerophospholipid biosynthesis;Synthesis of PE;Phospholipid metabolism;Metabolism of lipids and lipoproteins	ethanolamine-phosphate cytidylyltransferase activity;transferase activity;nucleotidyltransferase activity	phospholipid biosynthetic process;biosynthetic process	cellular_component	N/D	N/D	N/D	N/D	#VALUE!	#VALUE!	#VALUE!
105	TC236252	guanidinoacetate N-methyltransferase	GAMT	2593	NP_000147:NP_620279	VLEVGFGMAIAASK	Glycine, serine and threonine metabolism;Arginine and proline metabolism;Metabolic pathways;Creatine pathway	Metabolism;Metabolism of polyamines;Creatine metabolism;Metabolism of amino acids and derivatives	methyltransferase activity;transferase activity;guanidinoacetate N-methyltransferase activity	creatine metabolic process;creatine biosynthetic process;muscle contraction;methylation;cellular nitrogen compound metabolic process	cytosol	N/D	N/D	N/D	N/D	#VALUE!	#VALUE!	#VALUE!
107	TC235019	cystathionine-beta-synthase;	CBS;	875	NP_000062:NP_001171479:NP_001171480	ILPDILK	Glycine, serine and threonine metabolism;Cysteine and methionine metabolism;Metabolic pathways;Methionine degradation;Cysteine biosynthesis, homocysteine + serine => cysteine;Biosynthesis of amino acids	Metabolism;Cysteine formation from homocysteine;Sulfur amino acid metabolism;Metabolism of amino acids and derivatives;Metabolism of ingested SeMet, Sec, MeSec into H2Se;Selenoamino acid metabolism	cystathionine beta-synthase activity;protein binding;lyase activity;enzyme binding;heme binding;pyridoxal phosphate binding;ubiquitin protein ligase binding;protein homodimerization activity;metal ion binding	endochondral ossification;blood vessel remodeling;cysteine biosynthetic process from serine;L-serine metabolic process;L-serine catabolic process;superoxide metabolic process;cellular amino acid biosynthetic process;cysteine biosynthetic process via cystathionine;transsulfuration;L-cysteine catabolic process;cerebellum morphogenesis;regulation of cGMP metabolic process;response to nutrient levels…	soluble fraction;nucleus;nucleolus;cytoplasm;cytosol;intracellular membrane-bounded organelle	N/D	N/D	N/D	N/D	#VALUE!	#VALUE!	#VALUE!
109	TC60538	phosphoglycerate dehydrogenase	PHGDH	26227	NP_006614	GTIQVITQGTSLK	Glycine, serine and threonine metabolism;Metabolic pathways;Serine biosynthesis, glycerate-3P => serine;Biosynthesis of amino acids;Carbon metabolism	Metabolism;Amino acid synthesis and interconversion (transamination);Metabolism of amino acids and derivatives;Serine biosynthesis	phosphoglycerate dehydrogenase activity;electron carrier activity;oxidoreductase activity;cofactor binding;NAD binding	glutamine metabolic process;glycine metabolic process;L-serine biosynthetic process;threonine metabolic process;brain development;cellular amino acid biosynthetic process;gamma-aminobutyric acid metabolic process;regulation of gene expression;taurine metabolic process;spinal cord development;glial cell development;neural tube development;neurogenesis;cell cycle process;neuron projection developme…	情報なし	N/D	N/D	N/D	N/D	#VALUE!	#VALUE!	#VALUE!
111	TC268102	cystathionase (cystathionine gamma-lyase)	CTH	1491	NP_001177392:NP_001893:NP_714964:XP_005270566	LLEAAITPETK	Glycine, serine and threonine metabolism;Selenocompound metabolism;Cysteine and methionine metabolism;Metabolic pathways;Cysteine biosynthesis, homocysteine + serine => cysteine;Biosynthesis of amino acids	Metabolism;Degradation of cysteine and homocysteine;Cysteine formation from homocysteine;Sulfur amino acid metabolism;Metabolism of amino acids and derivatives;Metabolism of ingested SeMet, Sec, MeSec into H2Se;Selenoamino acid metabolism	cystathionine beta-lyase activity;cystathionine gamma-lyase activity;lyase activity;pyridoxal phosphate binding;L-cysteine desulfhydrase activity	cysteine metabolic process;glutathione metabolic process;negative regulation of cell proliferation;cellular amino acid biosynthetic process;protein-pyridoxal-5-phosphate linkage via peptidyl-N6-pyridoxal phosphate-L-lysine;cysteine biosynthetic process;negative regulation of cell growth;homocysteine metabolic process;protein homotetramerization;hydrogen sulfide biosynthetic process	nucleus;cytoplasm	N/D	N/D	N/D	N/D	#VALUE!	#VALUE!	#VALUE!
116	TC293040	dihydrolipoamide S-acetyltransferase	DLAT	1737	NP_001922:XP_011540949	WTALQEVPGTPR	Glycolysis / Gluconeogenesis;Citrate cycle (TCA cycle);Pyruvate metabolism;Metabolic pathways;Pyruvate oxidation, pyruvate => acetyl-CoA;Carbon metabolism	Signal Transduction;The citric acid (TCA) cycle and respiratory electron transport;Metabolism;Regulation of pyruvate dehydrogenase (PDH) complex;Glyoxylate metabolism and glycine degradation;Signaling by Retinoic Acid;Pyruvate metabolism;Metabolism of amino acids and derivatives;Pyruvate metabolism and Citric Acid (TCA) cycle	dihydrolipoyllysine-residue acetyltransferase activity;protein binding;transferase activity	acetyl-CoA biosynthetic process;acetyl-CoA biosynthetic process from pyruvate;pyruvate metabolic process;glycolysis;metabolic process;regulation of acetyl-CoA biosynthetic process from pyruvate;sleep	mitochondrion;mitochondrial matrix;mitochondrial pyruvate dehydrogenase complex;pyruvate dehydrogenase complex	N/D	N/D	N/D	N/D	#VALUE!	#VALUE!	#VALUE!
117	TC44053	pyruvate dehydrogenase (lipoamide) alpha 1	PDHA1	5160	NP_000275:NP_001166925:NP_001166926:NP_001166927:XP_016885063	GANQWIK	Glycolysis / Gluconeogenesis;Citrate cycle (TCA cycle);Pyruvate metabolism;Metabolic pathways;Pyruvate oxidation, pyruvate => acetyl-CoA;HIF-1 signaling pathway;Carbon metabolism;Central carbon metabolism in cancer;Glucagon signaling pathway	Signal Transduction;The citric acid (TCA) cycle and respiratory electron transport;Metabolism;Regulation of pyruvate dehydrogenase (PDH) complex;Glyoxylate metabolism and glycine degradation;Signaling by Retinoic Acid;Pyruvate metabolism;Metabolism of amino acids and derivatives;Pyruvate metabolism and Citric Acid (TCA) cycle	pyruvate dehydrogenase activity;pyruvate dehydrogenase (acetyl-transferring) activity;oxidoreductase activity;oxidoreductase activity, acting on the aldehyde or oxo group of donors, disulfide as acceptor	pyruvate metabolic process;glycolysis;metabolic process;regulation of acetyl-CoA biosynthetic process from pyruvate	mitochondrion;mitochondrial matrix	103.951	N/D	N/D	N/D	#VALUE!	#VALUE!	#VALUE!
119	TC200188	hexokinase 2	HK2	3099	NP_000180	GLGATTHPTAAVK	Glycolysis / Gluconeogenesis;Fructose and mannose metabolism;Galactose metabolism;Starch and sucrose metabolism;Amino sugar and nucleotide sugar metabolism;Insulin signaling pathway;Type II diabetes mellitus;Metabolic pathways;Butirosin and neomycin biosynthesis;Carbohydrate digestion and absorption;Glycolysis (Embden-Meyerhof pathway), glucose => pyruvate;Nucleotide sugar biosynthesis, glucose =…	Metabolism;Hexose transport;Transmembrane transport of small molecules;SLC-mediated transmembrane transport;Glucose transport;Glycolysis;Glucose metabolism;Metabolism of carbohydrates	nucleotide binding;hexokinase activity;ATP binding;glucose binding;kinase activity;transferase activity	carbohydrate metabolic process;glucose metabolic process;glycolysis;lactation;apoptotic mitochondrial changes;hexose transport;glucose transport;regulation of glucose import;carbohydrate phosphorylation;transmembrane transport	mitochondrion;mitochondrial outer membrane;cytosol;membrane	18.2767	N/D	N/D	N/D	#VALUE!	#VALUE!	#VALUE!
120	TC241368	multiple inositol-polyphosphate phosphatase 1	MINPP1	9562	NP_001171588:NP_004888:XP_006718141:XP_016872454	LITSSK	Glycolysis / Gluconeogenesis;Inositol phosphate metabolism;Metabolic pathways	Metabolism;Inositol phosphate metabolism;Synthesis of IPs in the ER lumen	acid phosphatase activity;inositol or phosphatidylinositol phosphatase activity;inositol-hexakisphosphate phosphatase activity;phosphohistidine phosphatase activity;hydrolase activity;inositol-1,3,4,5,6-pentakisphosphate 3-phosphatase activity;inositol-1,4,5,6-tetrakisphosphate 6-phosphatase activity;bisphosphoglycerate 3-phosphatase activity	ossification;polyphosphate metabolic process;bone mineralization	endoplasmic reticulum;endoplasmic reticulum lumen	N/D	N/D	N/D	N/D	#VALUE!	#VALUE!	#VALUE!
123	TC78176	aldehyde dehydrogenase 1 family, member B1	ALDH1B1	219	NP_000683:XP_011516104	LLSLQGR	Glycolysis / Gluconeogenesis;Pentose and glucuronate interconversions;Ascorbate and aldarate metabolism;Fatty acid degradation;Valine, leucine and isoleucine degradation;Lysine degradation;Arginine and proline metabolism;Histidine metabolism;Tryptophan metabolism;beta-Alanine metabolism;Glycerolipid metabolism;Pyruvate metabolism;Metabolic pathways;GABA biosynthesis, eukaryotes, putrescine => GABA	Metabolism;Biological oxidations;Phase 1 - Functionalization of compounds;Ethanol oxidation	aldehyde dehydrogenase (NAD) activity;oxidoreductase activity	carbohydrate metabolic process	nucleus;nucleolus;mitochondrion;mitochondrial matrix;intracellular membrane-bounded organelle	N/D	N/D	N/D	N/D	#VALUE!	#VALUE!	#VALUE!
126	TC234180	phosphofructokinase, muscle	PFKM	5213	NP_001160158:XP_005269031:XP_005269032:XP_005269033:XP_005269034:XP_005269035:XP_005269036:XP_011536789:XP_016874956:XP_016874957:XP_016874958	FFMCVIQSR	Glycolysis / Gluconeogenesis;Pentose phosphate pathway;Fructose and mannose metabolism;Galactose metabolism;RNA degradation;Metabolic pathways;Glycolysis (Embden-Meyerhof pathway), glucose => pyruvate;Biosynthesis of amino acids;Carbon metabolism;AMPK signaling pathway;Central carbon metabolism in cancer	Metabolism;Glycolysis;Glucose metabolism;Metabolism of carbohydrates	nucleotide binding;6-phosphofructokinase activity;protein binding;ATP binding;sugar binding;protein C-terminus binding;AMP binding;kinase activity;transferase activity;kinase binding;identical protein binding;metal ion binding;fructose binding;fructose-6-phosphate binding	carbohydrate metabolic process;fructose 6-phosphate metabolic process;glucose metabolic process;glycolysis;fructose 1,6-bisphosphate metabolic process;muscle cell homeostasis;protein oligomerization;protein homotetramerization	soluble fraction;cytoplasm;cytosol;6-phosphofructokinase complex;apical plasma membrane	N/D	N/D	N/D	N/D	#VALUE!	#VALUE!	#VALUE!
131	TC238704	phosphoglucomutase 2	PGM2	55276	NP_060760	GIVISFDAR	Glycolysis / Gluconeogenesis;Pentose phosphate pathway;Galactose metabolism;Purine metabolism;Starch and sucrose metabolism;Amino sugar and nucleotide sugar metabolism;Metabolic pathways	Metabolism;Glycogen synthesis;Glycogen breakdown (glycogenolysis);Glucose metabolism;Galactose catabolism;Pentose phosphate pathway (hexose monophosphate shunt);Metabolism of carbohydrates	magnesium ion binding;phosphoglucomutase activity;phosphopentomutase activity;isomerase activity	carbohydrate metabolic process;glycogen biosynthetic process;glycogen catabolic process;glucose metabolic process;glucose 1-phosphate metabolic process	cytoplasm;cytosol	N/D	N/D	N/D	N/D	#VALUE!	#VALUE!	#VALUE!
138	TC45560	acyl-CoA synthetase short-chain family member 2	ACSS2	55902	NP_001070020:NP_061147:XP_005260512:XP_005260513:XP_011527207:XP_011527208:XP_011527209:XP_011527210:XP_011527211:XP_011527213	TPCPGPFLR	Glycolysis / Gluconeogenesis;Pyruvate metabolism;Propanoate metabolism;Metabolic pathways;Carbon metabolism	Metabolism;Biological oxidations;Phase 1 - Functionalization of compounds;Ethanol oxidation	nucleotide binding;catalytic activity;acetate-CoA ligase activity;ATP binding;AMP binding;ligase activity	ethanol oxidation;acetyl-CoA biosynthetic process;xenobiotic metabolic process;lipid biosynthetic process	nucleus;nucleolus;cytoplasm;cytosol;intracellular membrane-bounded organelle	N/D	N/D	N/D	N/D	#VALUE!	#VALUE!	#VALUE!
141	TC240290	histamine N-methyltransferase	HNMT	3176	NP_008826:XP_016859437:XP_016859438	TSNLENVK	Histidine metabolism	Metabolism;Histidine catabolism;Metabolism of amino acids and derivatives;Histidine, lysine, phenylalanine, tyrosine, proline and tryptophan catabolism;Metabolism of ingested SeMet, Sec, MeSec into H2Se;Selenoamino acid metabolism	methyltransferase activity;transferase activity;histamine N-methyltransferase activity	response to tumor cell;response to stress;hyperosmotic response;brain development;respiratory gaseous exchange;response to amine stimulus;response to cocaine;response to glucocorticoid stimulus;response to interleukin-1	cytoplasm;synaptosome	N/D	N/D	N/D	N/D	#VALUE!	#VALUE!	#VALUE!
142	TC296765	phospholipase C, delta 1	PLCD1	5333	NP_001124436:NP_006216:XP_016862111	NSIVDPK	Inositol phosphate metabolism;Calcium signaling pathway;Phosphatidylinositol signaling system;Metabolic pathways;Inositol phosphate metabolism, PI=> PIP2 => Ins(1,4,5)P3 => Ins(1,3,4,5)P4;Thyroid hormone signaling pathway;AGE-RAGE signaling pathway in diabetic complications	Metabolism;Inositol phosphate metabolism;Synthesis of IP3 and IP4 in the cytosol	phosphatidylinositol phospholipase C activity;signal transducer activity;calcium ion binding;hydrolase activity;GTPase activating protein binding	phospholipid metabolic process;lipid catabolic process;intracellular signal transduction	cytoplasm	N/D	N/D	N/D	N/D	#VALUE!	#VALUE!	#VALUE!
144	TC1131	myotubularin related protein 1	MTMR1	8776	NP_003819	LIIFDAR	Inositol phosphate metabolism;Phosphatidylinositol signaling system;Metabolic pathways	Metabolism;PI Metabolism;Phospholipid metabolism;Synthesis of PIPs at the plasma membrane;Metabolism of lipids and lipoproteins	phosphatidylinositol-3-phosphatase activity;protein tyrosine phosphatase activity;hydrolase activity;phosphatase activity	情報なし	cellular_component;cytoplasm;plasma membrane	N/D	N/D	N/D	N/D	#VALUE!	#VALUE!	#VALUE!
145	TC224344	myotubularin related protein 6	MTMR6	9107	NP_004676:XP_011533608:XP_011533609:XP_016876334:XP_016876335	FTVLEPNTVSFNFK	Inositol phosphate metabolism;Phosphatidylinositol signaling system;Metabolic pathways	Metabolism;PI Metabolism;Phospholipid metabolism;Synthesis of PIPs at the plasma membrane;Metabolism of lipids and lipoproteins	protein serine/threonine phosphatase activity;protein tyrosine phosphatase activity;calcium-activated potassium channel activity;hydrolase activity;phosphatase activity	protein dephosphorylation;peptidyl-tyrosine dephosphorylation	nucleus;nuclear envelope;cytoplasm	N/D	N/D	N/D	N/D	#VALUE!	#VALUE!	#VALUE!
150	TC52911	aminoadipate aminotransferase	AADAT	51166	NP_001273611:NP_001273612:NP_057312:NP_872603:XP_006714294	FITAASAAR	Lysine biosynthesis;Lysine degradation;Tryptophan metabolism;Metabolic pathways;Lysine degradation, lysine => saccharopine => acetoacetyl-CoA;2-Oxocarboxylic acid metabolism;Biosynthesis of amino acids	Metabolism;Lysine catabolism;Tryptophan catabolism;Metabolism of amino acids and derivatives;Histidine, lysine, phenylalanine, tyrosine, proline and tryptophan catabolism	transaminase activity;kynurenine-oxoglutarate transaminase activity;pyridoxal phosphate binding;protein homodimerization activity;2-aminoadipate transaminase activity	2-oxoglutarate metabolic process;glutamate metabolic process;lysine catabolic process;tryptophan catabolic process;biosynthetic process;tryptophan catabolic process to kynurenine;cellular nitrogen compound metabolic process;kynurenine metabolic process	mitochondrion;mitochondrial matrix	N/D	N/D	N/D	N/D	#VALUE!	#VALUE!	#VALUE!
155	TC174995	Wolf-Hirschhorn syndrome candidate 1	WHSC1	7468	NP_001035889:NP_015627:NP_579877:NP_579878:NP_579889:NP_579890:XP_005248058:XP_005248059:XP_005248062:XP_006713977:XP_011511859	SLVAFEGEGQFEK	Lysine degradation;Transcriptional misregulation in cancer	Cell Cycle;PKMTs methylate histone lysines;Chromatin modifying enzymes;Chromatin organization;G2/M DNA damage checkpoint;G2/M Checkpoints;Cell Cycle Checkpoints;DNA Repair;DNA Double-Strand Break Repair;Homology Directed Repair;Recruitment and ATM-mediated phosphorylation of repair and signaling proteins at DNA double strand breaks;HDR through Homologous Recombination (HR) or Single Strand Anneal…	DNA binding;methyltransferase activity;zinc ion binding;transferase activity;histone-lysine N-methyltransferase activity;metal ion binding	regulation of transcription, DNA-dependent;anatomical structure morphogenesis;chromatin modification	nucleus;chromosome;nucleolus;cytoplasm;nuclear membrane	N/D	N/D	N/D	N/D	#VALUE!	#VALUE!	#VALUE!
161	TC90123	quinolinate phosphoribosyltransferase;	QPRT	23475	NP_055113	LVPVAR	Nicotinate and nicotinamide metabolism;Metabolic pathways	Metabolism;Nicotinate metabolism;Metabolism of water-soluble vitamins and cofactors;Metabolism of vitamins and cofactors	nicotinate-nucleotide diphosphorylase (carboxylating) activity;protein homodimerization activity	vitamin metabolic process;water-soluble vitamin metabolic process;NAD biosynthetic process;pyridine nucleotide biosynthetic process;NAD metabolic process;quinolinate catabolic process;protein oligomerization	cytoplasm;cytosol	N/D	N/D	N/D	N/D	#VALUE!	#VALUE!	#VALUE!
162	TC242822	dihydrofolate reductase	DHFR	1719	NP_000782:NP_001277283:NP_001277286	LTEQPELANK	One carbon pool by folate;Folate biosynthesis;Metabolic pathways	E2F mediated regulation of DNA replication;Metabolism;Tetrahydrobiopterin (BH4) synthesis, recycling, salvage and regulation;Cell Cycle;Metabolism of folate and pterines;Metabolism of water-soluble vitamins and cofactors;Metabolism of vitamins and cofactors;Metabolism of nitric oxide;eNOS activation and regulation;Mitotic G1-G1/S phases;G1/S-Specific Transcription;G1/S Transition;Cell Cycle, Mito…	情報なし	情報なし	情報なし	N/D	N/D	N/D	N/D	#VALUE!	#VALUE!	#VALUE!
171	TC181294	ubiquinol-cytochrome c reductase core protein I	UQCRC1	7384	NP_003356	AATAGAQVLLR	Oxidative phosphorylation;Alzheimer's disease;Parkinson's disease;Huntington's disease;Cardiac muscle contraction;Metabolic pathways;Non-alcoholic fatty liver disease (NAFLD)	The citric acid (TCA) cycle and respiratory electron transport;Metabolism;Respiratory electron transport, ATP synthesis by chemiosmotic coupling, and heat production by uncoupling proteins.;Respiratory electron transport	catalytic activity;metalloendopeptidase activity;ubiquinol-cytochrome-c reductase activity;zinc ion binding;protein complex binding;metal ion binding	oxidative phosphorylation;proteolysis;transport;aerobic respiration;response to activity;respiratory electron transport chain;response to alkaloid;oxidation-reduction process	mitochondrion;mitochondrial inner membrane;mitochondrial respiratory chain;mitochondrial respiratory chain complex III;membrane	N/D	N/D	N/D	N/D	#VALUE!	#VALUE!	#VALUE!
174	TC134201	ubiquinol-cytochrome c reductase binding protein	UQCRB	7381	NP_001186904:NP_001241681:NP_006285	ALDLNLK	Oxidative phosphorylation;Alzheimer's disease;Parkinson's disease;Huntington's disease;Cardiac muscle contraction;Metabolic pathways;Non-alcoholic fatty liver disease (NAFLD)	The citric acid (TCA) cycle and respiratory electron transport;Metabolism;Respiratory electron transport, ATP synthesis by chemiosmotic coupling, and heat production by uncoupling proteins.;Respiratory electron transport	ubiquinol-cytochrome-c reductase activity	oxidative phosphorylation;mitochondrial electron transport, ubiquinol to cytochrome c;transport;aerobic respiration;respiratory electron transport chain;oxidation-reduction process	mitochondrion;mitochondrial inner membrane;mitochondrial respiratory chain;membrane	N/D	N/D	N/D	N/D	#VALUE!	#VALUE!	#VALUE!
183	TC123854	NADH dehydrogenase (ubiquinone) 1 alpha subcomplex, 3, 9kDa	NDUFA3	4696	NP_004533	VGAFLK	Oxidative phosphorylation;Alzheimer's disease;Parkinson's disease;Huntington's disease;Metabolic pathways;Non-alcoholic fatty liver disease (NAFLD)	The citric acid (TCA) cycle and respiratory electron transport;Metabolism;Respiratory electron transport, ATP synthesis by chemiosmotic coupling, and heat production by uncoupling proteins.;Respiratory electron transport;Complex I biogenesis	NADH dehydrogenase (ubiquinone) activity	mitochondrial electron transport, NADH to ubiquinone;transport;respiratory electron transport chain	mitochondrion;mitochondrial inner membrane;mitochondrial respiratory chain complex I;membrane;integral to membrane;respiratory chain	N/D	N/D	N/D	N/D	#VALUE!	#VALUE!	#VALUE!
184	TC121671	NADH dehydrogenase (ubiquinone) Fe-S protein 3, 30kDa (NADH-coenzyme Q reductase)	NDUFS3	4722	NP_004542	GILGASALTR	Oxidative phosphorylation;Alzheimer's disease;Parkinson's disease;Huntington's disease;Metabolic pathways;Non-alcoholic fatty liver disease (NAFLD)	The citric acid (TCA) cycle and respiratory electron transport;Metabolism;Respiratory electron transport, ATP synthesis by chemiosmotic coupling, and heat production by uncoupling proteins.;Respiratory electron transport;Complex I biogenesis	NADH dehydrogenase activity;protein binding;NADH dehydrogenase (ubiquinone) activity;electron carrier activity	mitochondrial electron transport, NADH to ubiquinone;transport;induction of apoptosis;respiratory electron transport chain;negative regulation of cell growth;reactive oxygen species metabolic process	mitochondrion;mitochondrial inner membrane;mitochondrial respiratory chain complex I;membrane;mitochondrial membrane;respiratory chain	N/D	N/D	N/D	N/D	#VALUE!	#VALUE!	#VALUE!
187	TC305840	NADH dehydrogenase (ubiquinone) 1 beta subcomplex, 1, 7kDa	NDUFB1	4707	NP_004536	ELQPSEEVTWK	Oxidative phosphorylation;Alzheimer's disease;Parkinson's disease;Huntington's disease;Metabolic pathways;Non-alcoholic fatty liver disease (NAFLD)	The citric acid (TCA) cycle and respiratory electron transport;Metabolism;Respiratory electron transport, ATP synthesis by chemiosmotic coupling, and heat production by uncoupling proteins.;Respiratory electron transport;Complex I biogenesis	NADH dehydrogenase activity;NADH dehydrogenase (ubiquinone) activity	mitochondrial electron transport, NADH to ubiquinone;transport;respiratory electron transport chain	mitochondrion;mitochondrial inner membrane;mitochondrial respiratory chain complex I;membrane;integral to membrane;respiratory chain	N/D	N/D	N/D	N/D	#VALUE!	#VALUE!	#VALUE!
193	TC72453	NADH dehydrogenase (ubiquinone) Fe-S protein 1, 75kDa (NADH-coenzyme Q reductase)	NDUFS1	4719	NP_001186910:NP_001186913:NP_004997	ALVGLSK	Oxidative phosphorylation;Alzheimer's disease;Parkinson's disease;Huntington's disease;Metabolic pathways;Non-alcoholic fatty liver disease (NAFLD)	The citric acid (TCA) cycle and respiratory electron transport;Metabolism;Respiratory electron transport, ATP synthesis by chemiosmotic coupling, and heat production by uncoupling proteins.;Respiratory electron transport;Complex I biogenesis	NADH dehydrogenase activity;protein binding;NADH dehydrogenase (ubiquinone) activity;electron carrier activity;metal ion binding;2 iron, 2 sulfur cluster binding;4 iron, 4 sulfur cluster binding	mitochondrial electron transport, NADH to ubiquinone;transport;apoptosis;respiratory electron transport chain;ATP synthesis coupled electron transport;cellular respiration;ATP metabolic process;regulation of mitochondrial membrane potential;reactive oxygen species metabolic process	mitochondrion;mitochondrial inner membrane;mitochondrial respiratory chain complex I;mitochondrial intermembrane space;membrane;respiratory chain	N/D	N/D	N/D	N/D	#VALUE!	#VALUE!	#VALUE!
195	TC323915	NADH dehydrogenase (ubiquinone) 1 alpha subcomplex, 10, 42kDa	NDUFA10	4705	NP_001308948:NP_001308949:NP_004535:XP_011509530	VVAAGAQR	Oxidative phosphorylation;Alzheimer's disease;Parkinson's disease;Huntington's disease;Metabolic pathways;Non-alcoholic fatty liver disease (NAFLD)	The citric acid (TCA) cycle and respiratory electron transport;Metabolism;Respiratory electron transport, ATP synthesis by chemiosmotic coupling, and heat production by uncoupling proteins.;Respiratory electron transport;Complex I biogenesis	ATP binding;NADH dehydrogenase (ubiquinone) activity;phosphotransferase activity, alcohol group as acceptor	mitochondrial electron transport, NADH to ubiquinone;nucleobase, nucleoside, nucleotide and nucleic acid metabolic process;transport;respiratory electron transport chain;response to drug	mitochondrion;mitochondrial inner membrane;mitochondrial respiratory chain complex I;mitochondrial matrix;respiratory chain	N/D	N/D	N/D	N/D	#VALUE!	#VALUE!	#VALUE!
198	TC51842	NADH dehydrogenase (ubiquinone) Fe-S protein 8, 23kDa (NADH-coenzyme Q reductase)	NDUFS8	4728	NP_002487:XP_005274070:XP_005274071:XP_011543355	ALAQAAR	Oxidative phosphorylation;Alzheimer's disease;Parkinson's disease;Huntington's disease;Metabolic pathways;Non-alcoholic fatty liver disease (NAFLD)	The citric acid (TCA) cycle and respiratory electron transport;Metabolism;Respiratory electron transport, ATP synthesis by chemiosmotic coupling, and heat production by uncoupling proteins.;Respiratory electron transport;Complex I biogenesis	NADH dehydrogenase activity;NADH dehydrogenase (ubiquinone) activity;electron carrier activity;oxidoreductase activity;metal ion binding;4 iron, 4 sulfur cluster binding	mitochondrial electron transport, NADH to ubiquinone;transport;response to oxidative stress;respiratory electron transport chain;mitochondrial respiratory chain complex I assembly	mitochondrion;mitochondrial inner membrane;mitochondrial respiratory chain complex I;membrane;respiratory chain	N/D	N/D	N/D	N/D	#VALUE!	#VALUE!	#VALUE!
199	TC52925	NADH dehydrogenase (ubiquinone) 1 alpha subcomplex, 8, 19kDa	NDUFA8	4702	NP_001305124:NP_055037	CALDFFR	Oxidative phosphorylation;Alzheimer's disease;Parkinson's disease;Huntington's disease;Metabolic pathways;Non-alcoholic fatty liver disease (NAFLD)	The citric acid (TCA) cycle and respiratory electron transport;Metabolism;Respiratory electron transport, ATP synthesis by chemiosmotic coupling, and heat production by uncoupling proteins.;Respiratory electron transport;Complex I biogenesis	NADH dehydrogenase (ubiquinone) activity	mitochondrial electron transport, NADH to ubiquinone;transport;respiratory electron transport chain	mitochondrion;mitochondrial inner membrane;mitochondrial respiratory chain complex I;mitochondrial intermembrane space;respiratory chain	N/D	N/D	N/D	N/D	#VALUE!	#VALUE!	#VALUE!
202	TC101312	NADH dehydrogenase (ubiquinone) Fe-S protein 6, 13kDa (NADH-coenzyme Q reductase)	NDUFS6	4726	NP_004544	SLPLGAR	Oxidative phosphorylation;Alzheimer's disease;Parkinson's disease;Huntington's disease;Metabolic pathways;Non-alcoholic fatty liver disease (NAFLD)	The citric acid (TCA) cycle and respiratory electron transport;Metabolism;Respiratory electron transport, ATP synthesis by chemiosmotic coupling, and heat production by uncoupling proteins.;Respiratory electron transport;Complex I biogenesis	NADH dehydrogenase (ubiquinone) activity;electron carrier activity	mitochondrial electron transport, NADH to ubiquinone;transport;respiratory electron transport chain	mitochondrion;mitochondrial inner membrane;mitochondrial respiratory chain complex I;membrane;respiratory chain	N/D	N/D	N/D	N/D	#VALUE!	#VALUE!	#VALUE!
203	TC95369	ATPase, H+/K+ exchanging, alpha polypeptide	ATP4A	495	NP_000695	AIAASVGIISEGSETVEDIAAR	Oxidative phosphorylation;Collecting duct acid secretion;Gastric acid secretion	Transmembrane transport of small molecules;Ion transport by P-type ATPases;Ion channel transport	nucleotide binding;magnesium ion binding;ATP binding;hydrogen:potassium-exchanging ATPase activity;monovalent inorganic cation transmembrane transporter activity;ATPase activity, coupled to transmembrane movement of ions, phosphorylative mechanism;hydrolase activity;hydrolase activity, acting on acid anhydrides, catalyzing transmembrane movement of substances;protein heterodimerization activity	ATP biosynthetic process;transport;potassium ion transport;regulation of proton transport;ATP hydrolysis coupled proton transport;ion transmembrane transport;response to drug;pH reduction;transmembrane transport	plasma membrane;integral to plasma membrane;apical plasma membrane	N/D	N/D	N/D	N/D	#VALUE!	#VALUE!	#VALUE!
213	TC63151	ATPase, H+ transporting, lysosomal 13kDa, V1 subunit G1	ATP6V1G1	9550	NP_004879	MTILQTYFR	Oxidative phosphorylation;Vibrio cholerae infection;Epithelial cell signaling in Helicobacter pylori infection;Metabolic pathways;Collecting duct acid secretion;Phagosome;Rheumatoid arthritis;Synaptic vesicle cycle	ROS, RNS production in response to bacteria;Signal Transduction;Immune System;Signaling by Insulin receptor;Insulin receptor recycling;Transmembrane transport of small molecules;Iron uptake and transport;Transferrin endocytosis and recycling;Ion channel transport	hydrolase activity, acting on acid anhydrides, catalyzing transmembrane movement of substances;ATPase binding	ion transport;cellular iron ion homeostasis;insulin receptor signaling pathway;proton transport;transferrin transport;transmembrane transport	cytosol;plasma membrane;vacuolar proton-transporting V-type ATPase complex	N/D	N/D	N/D	N/D	#VALUE!	#VALUE!	#VALUE!
217	TC141458	aminoadipate-semialdehyde dehydrogenase-phosphopantetheinyl transferase	AASDHPPT	60496	NP_056238	LFLDGEEEK	Pantothenate and CoA biosynthesis	Metabolism;Metabolism of water-soluble vitamins and cofactors;Metabolism of vitamins and cofactors;Vitamin B5 (pantothenate) metabolism	magnesium ion binding;protein binding;holo-[acyl-carrier-protein] synthase activity;transferase activity	vitamin metabolic process;water-soluble vitamin metabolic process;macromolecule biosynthetic process;pantothenate metabolic process	cytoplasm;cytosol	N/D	N/D	N/D	N/D	#VALUE!	#VALUE!	#VALUE!
224	TC55888	dicarbonyl/L-xylulose reductase	DCXR	51181	NP_001182147:NP_057370	VVAVSR	Pentose and glucuronate interconversions;Metabolic pathways;Glucuronate pathway (uronate pathway)	Metabolism;Metabolism of carbohydrates;Catabolism of glucuronate to xylulose-5-phosphate	binding;oxidoreductase activity, acting on CH-OH group of donors;L-xylulose reductase (NADP+) activity	carbohydrate metabolic process;xylulose metabolic process;glucose metabolic process;NADP metabolic process;D-xylose metabolic process;protein homotetramerization	microvillus;brush border;membrane	N/D	N/D	N/D	N/D	#VALUE!	#VALUE!	#VALUE!
234	TC78163	glutamyl-tRNA synthetase 2, mitochondrial (putative)	EARS2	124454	NP_001077083:NP_001295140:XP_011544040:XP_011544041	LPEFNR	Porphyrin and chlorophyll metabolism;Aminoacyl-tRNA biosynthesis;Metabolic pathways	tRNA Aminoacylation;Mitochondrial tRNA aminoacylation;Gene Expression	nucleotide binding;RNA binding;glutamate-tRNA ligase activity;ATP binding;ligase activity	tRNA aminoacylation for protein translation;glutamyl-tRNA aminoacylation;gene expression	cytoplasm;mitochondrion;mitochondrial matrix	N/D	N/D	N/D	N/D	#VALUE!	#VALUE!	#VALUE!
235	TC110077	hydroxymethylbilane synthase	HMBS	3145	NP_000181:NP_001019553:NP_001245137:NP_001245138:XP_005271588:XP_005271589:XP_005271590:XP_011541098:XP_016873118	TLETLPEK	Porphyrin and chlorophyll metabolism;Metabolic pathways	Metabolism;Metabolism of porphyrins;Heme biosynthesis	hydroxymethylbilane synthase activity;transferase activity	porphyrin metabolic process;heme biosynthetic process;peptidyl-pyrromethane cofactor linkage	cytoplasm;cytosol	N/D	N/D	N/D	N/D	#VALUE!	#VALUE!	#VALUE!
236	TC58063	uroporphyrinogen III synthase	UROS	7390	NP_000366:NP_001310967	FAAIGPTTAR	Porphyrin and chlorophyll metabolism;Metabolic pathways	Metabolism;Metabolism of porphyrins;Heme biosynthesis	uroporphyrinogen-III synthase activity;lyase activity;cofactor binding	porphyrin metabolic process;uroporphyrinogen III biosynthetic process;heme biosynthetic process;tetrapyrrole biosynthetic process;response to antibiotic;cellular response to arsenic-containing substance;cellular response to amine stimulus	mitochondrion;cytosol	N/D	N/D	N/D	N/D	#VALUE!	#VALUE!	#VALUE!
241	TC167316	guanosine monophosphate reductase 2	GMPR2	51292	NP_001002000:NP_001002001:NP_001002002:NP_001269951:NP_001269952:NP_057660:XP_005267797:XP_005267798:XP_005267799	SEVDLTR	Purine metabolism	Metabolism;Metabolism of nucleotides;Purine metabolism;Purine salvage	GMP reductase activity;oxidoreductase activity;metal ion binding	purine base metabolic process;nucleotide metabolic process;purine-containing compound salvage;nucleobase, nucleoside and nucleotide metabolic process	cytosol	N/D	N/D	N/D	N/D	#VALUE!	#VALUE!	#VALUE!
250	TC110879	adenosine monophosphate deaminase 3	AMPD3	272	NP_000471:NP_001020560:NP_001020561:NP_001165901	LNISEVDEQVR	Purine metabolism;Metabolic pathways	Metabolism;Metabolism of nucleotides;Purine metabolism;Purine salvage	AMP deaminase activity;hydrolase activity;metal ion binding	purine base metabolic process;AMP catabolic process;nucleotide metabolic process;purine ribonucleoside monophosphate biosynthetic process;purine-containing compound salvage;nucleobase, nucleoside and nucleotide metabolic process	cytosol	N/D	N/D	N/D	N/D	#VALUE!	#VALUE!	#VALUE!
253	TC133436	adenylate kinase 7	AK7	122481	NP_689540:XP_006720084:XP_006720085:XP_011534705:XP_016876445:XP_016876446:XP_016876447:XP_016876448:XP_016876449	ICILGPPAVGK	Purine metabolism;Metabolic pathways;Adenine ribonucleotide biosynthesis, IMP => ADP,ATP	Metabolism;Metabolism of nucleotides;Synthesis and interconversion of nucleotide di- and triphosphates	nucleotide binding;adenylate kinase activity;cytidylate kinase activity;ATP binding;transferase activity;nucleobase, nucleoside, nucleotide kinase activity	nucleobase, nucleoside, nucleotide and nucleic acid metabolic process;cell projection organization	cytoplasm;cytosol	N/D	N/D	N/D	N/D	#VALUE!	#VALUE!	#VALUE!
255	TC122840	guanylate kinase 1	GUK1	2987	NP_000849:NP_001152862:NP_001152863	NTETEESLVK	Purine metabolism;Metabolic pathways;Guanine ribonucleotide biosynthesis IMP => GDP,GTP	Metabolism;Metabolism of nucleotides;Abacavir transport and metabolism;Abacavir metabolism;Synthesis and interconversion of nucleotide di- and triphosphates	nucleotide binding;guanylate kinase activity;ATP binding;kinase activity;transferase activity	purine nucleotide metabolic process;nucleobase, nucleoside and nucleotide interconversion;nucleobase, nucleoside and nucleotide metabolic process	cytosol	N/D	N/D	N/D	N/D	#VALUE!	#VALUE!	#VALUE!
260	TC303972	polymerase (DNA-directed), delta 3, accessory subunit	POLD3	10714	NP_006582:XP_005273773:XP_011543036	IVEQPTVSVTEPK	Purine metabolism;Pyrimidine metabolism;DNA replication;Base excision repair;Nucleotide excision repair;Mismatch repair;Homologous recombination;Metabolic pathways;HTLV-I infection	Translesion synthesis by Y family DNA polymerases bypasses lesions on DNA template;Recognition of DNA damage by PCNA-containing replication complex;Resolution of AP sites via the multiple-nucleotide patch replacement pathway;Telomere Maintenance;Cell Cycle;Polymerase switching on the C-strand of the telomere;Processive synthesis on the C-strand of the telomere;Telomere C-strand (Lagging Strand) S…	DNA-directed DNA polymerase activity;protein binding;transferase activity;nucleotidyltransferase activity	S phase of mitotic cell cycle;mitotic cell cycle;telomere maintenance via recombination;telomere maintenance;DNA synthesis involved in DNA repair;DNA-dependent DNA replication;DNA strand elongation involved in DNA replication;DNA repair;transcription-coupled nucleotide-excision repair;base-excision repair;nucleotide-excision repair;nucleotide-excision repair, DNA gap filling;mismatch repair;telom…	nucleus;nucleoplasm;delta DNA polymerase complex	N/D	N/D	N/D	N/D	#VALUE!	#VALUE!	#VALUE!
266	TC141942	deoxycytidine kinase	DCK	1633	NP_000779	ISIEGNIAAGK	Purine metabolism;Pyrimidine metabolism;Metabolic pathways	Metabolism;Metabolism of nucleotides;Pyrimidine salvage reactions;Purine metabolism;Pyrimidine metabolism;Purine salvage	nucleotide binding;magnesium ion binding;deoxycytidine kinase activity;ATP binding;drug binding;kinase activity;transferase activity;phosphotransferase activity, alcohol group as acceptor;nucleoside kinase activity;pyrimidine deoxyribonucleoside binding;protein homodimerization activity	purine base metabolic process;pyrimidine base metabolic process;pyrimidine nucleotide metabolic process;nucleotide biosynthetic process;drug metabolic process;pyrimidine nucleoside salvage;purine-containing compound salvage;deoxycytidine metabolic process;nucleobase, nucleoside and nucleotide metabolic process	nucleus;cytosol	N/D	N/D	N/D	N/D	#VALUE!	#VALUE!	#VALUE!
267	TC175931	non-metastatic cells 7, protein expressed in (nucleoside-diphosphate kinase)	NME7	29922	NP_037462:NP_932076:XP_016856588	VNVFSR	Purine metabolism;Pyrimidine metabolism;Metabolic pathways;Pyrimidine ribonucleotide biosynthesis, UMP => UDP/UTP,CDP/CTP;Adenine ribonucleotide biosynthesis, IMP => ADP,ATP;Guanine ribonucleotide biosynthesis IMP => GDP,GTP	情報なし	nucleotide binding;nucleoside diphosphate kinase activity;ATP binding;kinase activity;transferase activity;metal ion binding	GTP biosynthetic process;UTP biosynthetic process;CTP biosynthetic process;nucleotide metabolic process	centrosome	N/D	N/D	N/D	N/D	#VALUE!	#VALUE!	#VALUE!
273	TC175377	polyribonucleotide nucleotidyltransferase 1	PNPT1	87178	NP_149100	ALTQLQVR	Purine metabolism;Pyrimidine metabolism;RNA degradation	情報なし	3'-5'-exoribonuclease activity;polyribonucleotide nucleotidyltransferase activity;protein binding;poly(U) RNA binding;transferase activity;poly(G) RNA binding;miRNA binding	mitochondrial mRNA catabolic process;positive regulation of mitochondrial RNA catabolic process;mitochondrial RNA 5'-end processing;mitochondrial RNA 3'-end processing;mRNA polyadenylation;RNA processing;RNA catabolic process;mRNA catabolic process;cellular response to oxidative stress;cellular response to interferon-beta;regulation of cellular respiration;RNA polyadenylation;negative regulation …	cytoplasm;mitochondrion;mitochondrial intermembrane space;plasma membrane;mitochondrial degradosome	N/D	N/D	N/D	N/D	#VALUE!	#VALUE!	#VALUE!
278	TC122855	polymerase (RNA) II (DNA directed) polypeptide G	POLR2G	5436	NP_002687	LFTEVEGTCTGK	Purine metabolism;Pyrimidine metabolism;RNA polymerase;Huntington's disease;Metabolic pathways;Epstein-Barr virus infection	HIV Life Cycle;Late Phase of HIV Life Cycle;HIV Infection;Disease;Formation of HIV elongation complex in the absence of HIV Tat;Formation of the HIV-1 Early Elongation Complex;RNA Pol II CTD phosphorylation and interaction with CE;HIV Transcription Initiation;RNA Polymerase II HIV Promoter Escape;HIV Transcription Elongation;Transcription of the HIV genome;Formation of HIV-1 elongation complex co…	RNA binding;DNA-directed RNA polymerase activity;protein kinase activity	nuclear mRNA splicing, via spliceosome;DNA repair;transcription-coupled nucleotide-excision repair;nucleotide-excision repair;transcription from RNA polymerase II promoter;transcription initiation from RNA polymerase II promoter;transcription elongation from RNA polymerase II promoter;mRNA capping;protein phosphorylation;apoptosis;RNA splicing;gene expression;viral reproduction;positive regulatio…	nucleus;nucleoplasm;DNA-directed RNA polymerase II, core complex	N/D	N/D	N/D	N/D	#VALUE!	#VALUE!	#VALUE!
279	TC235141	polymerase (RNA) I polypeptide E, 53kDa	POLR1E	64425	NP_001269695:NP_071935:XP_005251604	AAETIIDTK	Purine metabolism;Pyrimidine metabolism;RNA polymerase;Metabolic pathways	Epigenetic regulation of gene expression;NoRC negatively regulates rRNA expression;RNA Polymerase I, RNA Polymerase III, and Mitochondrial Transcription;Negative epigenetic regulation of rRNA expression;RNA Polymerase I Transcription Initiation;RNA Polymerase I Promoter Escape;RNA Polymerase I Chain Elongation;RNA Polymerase I Promoter Clearance;RNA Polymerase I Transcription Termination;RNA Poly…	DNA binding;DNA-directed RNA polymerase activity	rRNA transcription	nucleus;nucleolus;cytoplasm;cell junction	N/D	N/D	N/D	N/D	#VALUE!	#VALUE!	#VALUE!
281	TC68238	chromosome 1 open reading frame 57	C1orf57	84284	NP_115700	QTLSTPGTIILGTIPVPK	Purine metabolism;Thiamine metabolism;Metabolic pathways	情報なし	nucleotide binding;ATP binding;transferase activity;hydrolase activity;nucleoside-triphosphatase activity;nucleotide phosphatase activity	情報なし	integral to membrane	N/D	N/D	N/D	N/D	#VALUE!	#VALUE!	#VALUE!
283	TC90231	uridine-cytidine kinase 1-like 1	UCKL1	54963	NP_001180308:NP_060329:XP_005260273:XP_006723869:XP_006723870:XP_006723871:XP_006723872:XP_006723873:XP_006723874:XP_011527170:XP_011527175:XP_016883383:XP_016883384:XP_016883385:XP_016883386:XP_016883387:XP_016883388:XP_016883389:XP_016883390	SEPPLLR	Pyrimidine metabolism;Drug metabolism - other enzymes;Metabolic pathways	情報なし	nucleotide binding;uridine kinase activity;protein binding;ATP binding;kinase activity;transferase activity;phosphotransferase activity, alcohol group as acceptor	metabolic process;interspecies interaction between organisms	nucleus;cytoplasm;endoplasmic reticulum	N/D	N/D	N/D	N/D	#VALUE!	#VALUE!	#VALUE!
287	TC120297	dCMP deaminase	DCTD	1635	NP_001012750:NP_001912	LIIQAGIK	Pyrimidine metabolism;Metabolic pathways	Metabolism;Metabolism of nucleotides;Pyrimidine biosynthesis;Pyrimidine metabolism	dCMP deaminase activity;zinc ion binding;hydrolase activity, acting on carbon-nitrogen (but not peptide) bonds;metal ion binding	pyrimidine base metabolic process;pyrimidine nucleotide metabolic process;nucleotide biosynthetic process;pyrimidine nucleoside biosynthetic process;nucleobase, nucleoside and nucleotide metabolic process	cytosol	N/D	N/D	N/D	N/D	#VALUE!	#VALUE!	#VALUE!
292	TC109903	thioredoxin reductase 2	TXNRD2	10587	NP_006431	ILVDSR	Pyrimidine metabolism;Selenocompound metabolism	Cellular responses to stress;Detoxification of Reactive Oxygen Species	thioredoxin-disulfide reductase activity;protein binding;oxidoreductase activity;protein homodimerization activity;flavin adenine dinucleotide binding;NADP binding	response to oxygen radical;heart development;response to selenium ion;hemopoiesis;cell redox homeostasis	cytoplasm;mitochondrion	N/D	N/D	N/D	N/D	#VALUE!	#VALUE!	#VALUE!
297	TC235223	beta-carotene 15,15'-monooxygenase 1	BCMO1	53630	NP_059125:XP_016878775:XP_016878776:XP_016878777:XP_016878778	NAEVGTNLIK	Retinol metabolism;Metabolic pathways	Signal Transduction;Visual phototransduction;Retinoid metabolism and transport;Metabolism;Metabolism of vitamins and cofactors;Metabolism of fat-soluble vitamins	beta-carotene 15,15'-monooxygenase activity;monooxygenase activity;metal ion binding	retinoid metabolic process;steroid metabolic process	cytosol	N/D	N/D	N/D	N/D	#VALUE!	#VALUE!	#VALUE!
301	TC231632	UDP-glucuronate decarboxylase 1	UXS1	80146	NP_001240804:NP_001240805:NP_079352:XP_006712838:XP_011510204:XP_011510205:XP_011510206:XP_016860497:XP_016860498:XP_016860499:XP_016860500:XP_016860501:XP_016860502:XP_016860503	IFNTFGPR	Starch and sucrose metabolism;Amino sugar and nucleotide sugar metabolism;Metabolic pathways	情報なし	binding;lyase activity;UDP-glucuronate decarboxylase activity;coenzyme binding	cellular metabolic process	mitochondrion;Golgi apparatus;membrane;integral to membrane;Golgi cisterna membrane	N/D	N/D	N/D	N/D	#VALUE!	#VALUE!	#VALUE!
307	TC90197	sterol O-acyltransferase 1	SOAT1	6646	NP_001239440:NP_001239441:NP_003092:XP_011508213:XP_011508214	VLNSAK	Steroid biosynthesis	情報なし	fatty-acyl-CoA binding;sterol O-acyltransferase activity;cholesterol binding;transferase activity;cholesterol O-acyltransferase activity	steroid metabolic process;cholesterol metabolic process;macrophage derived foam cell differentiation;cholesterol storage;cholesterol efflux;very-low-density lipoprotein particle assembly;cholesterol esterification;cholesterol homeostasis;positive regulation of amyloid precursor protein biosynthetic process	endoplasmic reticulum;endoplasmic reticulum membrane;microsome;membrane;integral to membrane	N/D	N/D	N/D	N/D	#VALUE!	#VALUE!	#VALUE!
309	TC332857	farnesyl-diphosphate farnesyltransferase 1	FDFT1	2222	NP_001274671:NP_001274672:NP_001274673:NP_001274674:NP_001274676:NP_001274677:NP_001274678:NP_001274679:NP_001274680:NP_001274685:NP_004453:XP_016868706	ANSMGLFLQK	Steroid biosynthesis;Metabolic pathways	Metabolism;Regulation of cholesterol biosynthesis by SREBP (SREBF);Cholesterol biosynthesis;PPARA activates gene expression;Activation of gene expression by SREBF (SREBP);Regulation of lipid metabolism by Peroxisome proliferator-activated receptor alpha (PPARalpha);Fatty acid, triacylglycerol, and ketone body metabolism;Metabolism of lipids and lipoproteins	farnesyl-diphosphate farnesyltransferase activity;oxidoreductase activity;transferase activity, transferring alkyl or aryl (other than methyl) groups;squalene synthase activity	steroid biosynthetic process;cholesterol biosynthetic process;isoprenoid biosynthetic process;lipid biosynthetic process;farnesyl diphosphate metabolic process	endoplasmic reticulum;endoplasmic reticulum membrane;microsome;membrane;integral to membrane	N/D	N/D	N/D	N/D	#VALUE!	#VALUE!	#VALUE!
311	TC129632	lanosterol synthase (2,3-oxidosqualene-lanosterol cyclase)	LSS	4047	NP_001001438:NP_001138908:NP_001138909:NP_002331:XP_006724067:XP_011527866:XP_011527867:XP_011527868:XP_011527869:XP_016883835:XP_016883836:XP_016883837	ILGVGPDDPDLVR	Steroid biosynthesis;Metabolic pathways;Cholesterol biosynthesis, squalene 2,3-epoxide => cholesterol	Metabolism;Regulation of cholesterol biosynthesis by SREBP (SREBF);Cholesterol biosynthesis;Activation of gene expression by SREBF (SREBP);Metabolism of lipids and lipoproteins	lanosterol synthase activity;intramolecular transferase activity	steroid biosynthetic process;cholesterol biosynthetic process;steroid metabolic process;sterol metabolic process	endoplasmic reticulum;endoplasmic reticulum membrane;microsome;membrane	N/D	N/D	N/D	N/D	#VALUE!	#VALUE!	#VALUE!
320	TC332878	gamma-glutamyltransferase 5	GGT5	2687	NP_001093251:NP_001093252:NP_001289393:NP_001289394:NP_004112:XP_005261614:XP_005261615:XP_011528435:XP_011528436:XP_011528437:XP_011528438:XP_011528439:XP_016884257:XP_016884258	DLLGETLAQLIR	Taurine and hypotaurine metabolism;Cyanoamino acid metabolism;Glutathione metabolism;Arachidonic acid metabolism;Metabolic pathways	Metabolism;Phase II conjugation;Glutathione conjugation;Glutathione synthesis and recycling;Biological oxidations;Synthesis of Leukotrienes (LT) and Eoxins (EX);Arachidonic acid metabolism;Aflatoxin activation and detoxification;Metabolism of lipids and lipoproteins	gamma-glutamyltransferase activity;transferase activity	cellular amino acid metabolic process;prostanoid metabolic process;glutathione metabolic process;glutathione biosynthetic process;inflammatory response;leukotriene biosynthetic process	plasma membrane;integral to membrane	N/D	N/D	N/D	N/D	#VALUE!	#VALUE!	#VALUE!
321	TC128615	gamma-glutamyltransferase 6	GGT6	124975	NP_001116362:NP_001275631:NP_699169	ATNPQLAAVLR	Taurine and hypotaurine metabolism;Cyanoamino acid metabolism;Glutathione metabolism;Metabolic pathways	Metabolism;Phase II conjugation;Glutathione conjugation;Glutathione synthesis and recycling;Biological oxidations;Aflatoxin activation and detoxification	gamma-glutamyltransferase activity;transferase activity	glutathione biosynthetic process	membrane;integral to membrane	N/D	N/D	N/D	N/D	#VALUE!	#VALUE!	#VALUE!
322	TC237831	geranylgeranyl diphosphate synthase 1	GGPS1	9453	NP_001032354:NP_004828	GGNPELVALVK	Terpenoid backbone biosynthesis;Metabolic pathways	Metabolism;Regulation of cholesterol biosynthesis by SREBP (SREBF);Cholesterol biosynthesis;Activation of gene expression by SREBF (SREBP);Metabolism of lipids and lipoproteins	dimethylallyltranstransferase activity;farnesyltranstransferase activity;geranyltranstransferase activity;transferase activity;metal ion binding	cholesterol biosynthetic process;isoprenoid metabolic process;isoprenoid biosynthetic process	soluble fraction;cytoplasm;cytosol	N/D	N/D	N/D	N/D	#VALUE!	#VALUE!	#VALUE!
324	TC61025	mevalonate (diphospho) decarboxylase	MVD	4597	NP_002452:XP_011521388:XP_011521389:XP_011521390	LQACLR	Terpenoid backbone biosynthesis;Metabolic pathways;C5 isoprenoid biosynthesis, mevalonate pathway	Metabolism of proteins;Biosynthesis of the N-glycan precursor (dolichol lipid-linked oligosaccharide, LLO) and transfer to a nascent protein;Synthesis of Dolichyl-phosphate;Asparagine N-linked glycosylation;Synthesis of substrates in N-glycan biosythesis;Post-translational protein modification;Metabolism;Regulation of cholesterol biosynthesis by SREBP (SREBF);Cholesterol biosynthesis;Activation o…	nucleotide binding;diphosphomevalonate decarboxylase activity;ATP binding;kinase activity;lyase activity;Hsp70 protein binding;protein homodimerization activity	cholesterol biosynthetic process;positive regulation of cell proliferation;isoprenoid biosynthetic process;isopentenyl diphosphate biosynthetic process, mevalonate pathway;response to drug	soluble fraction;peroxisome;peroxisomal matrix;cytosol	N/D	N/D	N/D	N/D	#VALUE!	#VALUE!	#VALUE!
327	TC27370	NFS1 nitrogen fixation 1 homolog (S. cerevisiae)	NFS1	9054	NP_001185918:NP_066923	QPIAEIGR	Thiamine metabolism;Metabolic pathways;Sulfur relay system	Mitochondrial iron-sulfur cluster biogenesis;Metabolism;Metabolism of water-soluble vitamins and cofactors;Metabolism of vitamins and cofactors;Molybdenum cofactor biosynthesis	catalytic activity;protein binding;transferase activity;pyridoxal phosphate binding;cysteine desulfurase activity;protein homodimerization activity	sulfur amino acid metabolic process;protein complex assembly;cysteine metabolic process;vitamin metabolic process;water-soluble vitamin metabolic process;Mo-molybdopterin cofactor biosynthetic process;iron incorporation into metallo-sulfur cluster;molybdopterin cofactor biosynthetic process	nucleus;cytoplasm;mitochondrion;mitochondrial matrix;cytosol	N/D	N/D	N/D	N/D	#VALUE!	#VALUE!	#VALUE!
332	TC44017	propionyl CoA carboxylase, beta polypeptide	PCCB	5096	NP_000523:NP_001171485:XP_011511175	LSVLASGLR	Valine, leucine and isoleucine degradation;Glyoxylate and dicarboxylate metabolism;Propanoate metabolism;Metabolic pathways;Carbon metabolism;Propanoyl-CoA metabolism, propanoyl-CoA => succinyl-CoA	Disease;Defects in vitamin and cofactor metabolism;Defects in biotin (Btn) metabolism;Defective HLCS causes multiple carboxylase deficiency;Diseases of metabolism;Metabolism;Biotin transport and metabolism;Metabolism of water-soluble vitamins and cofactors;Metabolism of vitamins and cofactors;Fatty acid, triacylglycerol, and ketone body metabolism;Metabolism of lipids and lipoproteins;Propionyl-C…	nucleotide binding;propionyl-CoA carboxylase activity;ATP binding;ligase activity	fatty acid beta-oxidation;cellular lipid metabolic process	mitochondrion;mitochondrial matrix	N/D	N/D	N/D	N/D	#VALUE!	#VALUE!	#VALUE!
334	TC127043	3-hydroxyisobutyrate dehydrogenase	HIBADH	11112	NP_689953	LLGAASGLR	Valine, leucine and isoleucine degradation;Metabolic pathways	Metabolism;Branched-chain amino acid catabolism;Metabolism of amino acids and derivatives	phosphogluconate dehydrogenase (decarboxylating) activity;binding;3-hydroxyisobutyrate dehydrogenase activity;oxidoreductase activity;NAD binding	pentose-phosphate shunt;valine metabolic process;branched chain family amino acid catabolic process;cellular nitrogen compound metabolic process	mitochondrion;mitochondrial matrix	N/D	N/D	N/D	N/D	#VALUE!	#VALUE!	#VALUE!
336	TC123041	branched chain amino-acid transaminase 2, mitochondrial	BCAT2	587	NP_001181	LLSVPWLLCGPR	Valine, leucine and isoleucine degradation;Valine, leucine and isoleucine biosynthesis;Pantothenate and CoA biosynthesis;Cysteine and methionine metabolism;Metabolic pathways;Leucine degradation, leucine => acetoacetate + acetyl-CoA;2-Oxocarboxylic acid metabolism;Biosynthesis of amino acids	Metabolism;Branched-chain amino acid catabolism;Metabolism of amino acids and derivatives	branched-chain-amino-acid transaminase activity;transferase activity;L-leucine transaminase activity;L-valine transaminase activity;L-isoleucine transaminase activity	isoleucine catabolic process;valine metabolic process;lactation;branched chain family amino acid biosynthetic process;branched chain family amino acid catabolic process;leucine biosynthetic process;regulation of hormone levels;cellular nitrogen compound metabolic process	nucleus;cytoplasm;mitochondrion;mitochondrial matrix	N/D	N/D	N/D	N/D	#VALUE!	#VALUE!	#VALUE!
337	TC231933	branched chain amino-acid transaminase 1, cytosolic	BCAT1	586	NP_001171562:NP_001171563:NP_001171564:NP_001171565:NP_005495:XP_016875257	DLIVTPATILK	Valine, leucine and isoleucine degradation;Valine, leucine and isoleucine biosynthesis;Pantothenate and CoA biosynthesis;Cysteine and methionine metabolism;Metabolic pathways;Leucine degradation, leucine => acetoacetate + acetyl-CoA;2-Oxocarboxylic acid metabolism;Biosynthesis of amino acids	Metabolism;Branched-chain amino acid catabolism;Metabolism of amino acids and derivatives	branched-chain-amino-acid transaminase activity;transferase activity;identical protein binding;L-leucine transaminase activity;L-valine transaminase activity;L-isoleucine transaminase activity	G1/S transition of mitotic cell cycle;cell proliferation;branched chain family amino acid biosynthetic process;branched chain family amino acid catabolic process;cellular nitrogen compound metabolic process	cytoplasm;mitochondrion;cytosol	N/D	N/D	N/D	N/D	#VALUE!	#VALUE!	#VALUE!
112	TC179115	phosphoserine aminotransferase 1	PSAT1	29968	NP_066977:NP_478059	IINNTENLVR	Glycine, serine and threonine metabolism;Vitamin B6 metabolism;Metabolic pathways;Serine biosynthesis, glycerate-3P => serine;Biosynthesis of amino acids;Carbon metabolism	Metabolism;Amino acid synthesis and interconversion (transamination);Metabolism of amino acids and derivatives;Serine biosynthesis	O-phospho-L-serine:2-oxoglutarate aminotransferase activity;transferase activity;pyridoxal phosphate binding	L-serine biosynthetic process;pyridoxine biosynthetic process;cellular amino acid biosynthetic process	情報なし	66.6433	16.8587	13.0299	6.02147	0.252968	0.195517	0.0903537		Id	Items	Items_Details	Support	List size	Reference Support	Reference size	Hyp	Hyp_c	Genes
220	TC236170	aldo-keto reductase family 1, member B1 (aldose reductase)	AKR1B1	231	NP_001619	SPPGQVTEAVK	Pentose and glucuronate interconversions;Fructose and mannose metabolism;Galactose metabolism;Glycerolipid metabolism;Metabolic pathways	Metabolism;Metabolism of steroid hormones;Pregnenolone biosynthesis;Metabolism of lipids and lipoproteins;Fructose metabolism;Fructose biosynthesis;Metabolism of carbohydrates	alditol:NADP+ 1-oxidoreductase activity;aldo-keto reductase (NADP) activity;electron carrier activity;oxidoreductase activity	carbohydrate metabolic process;C21-steroid hormone biosynthetic process;response to stress;steroid metabolic process	extracellular space;nucleus;nucleolus;cytoplasm;cytosol	813.073	216.369	237.786	211.698	0.266112	0.292454	0.260368		8	Kegg:00190	Oxidative phosphorylation	5	23	130	34208	2.3364e-08	5.60735e-07	ATP5I,ATP5H,ATP5E,ATP5O,NDUFS7
88	TC118880	UDP-Gal:betaGlcNAc beta 1,4- galactosyltransferase, polypeptide 1	B4GALT1	2683	NP_001488:XP_005251497	VAIIIPFR	Galactose metabolism;N-Glycan biosynthesis;Other types of O-glycan biosynthesis;Glycosaminoglycan biosynthesis - keratan sulfate;Glycosphingolipid biosynthesis - lacto and neolacto series;Metabolic pathways;Glycosphingolipid biosynthesis, neolacto-series, LacCer => nLc4Cer;N-glycan biosynthesis, complex type	Fertilization;Interaction With The Zona Pellucida;Reproduction;Signaling by NOTCH;Signal Transduction;Pre-NOTCH Processing in Golgi;Pre-NOTCH Expression and Processing;Metabolism of proteins;Asparagine N-linked glycosylation;Post-translational protein modification;Transport to the Golgi and subsequent modification;N-glycan antennae elongation in the medial/trans-Golgi;N-Glycan antennae elongation…	beta-N-acetylglucosaminylglycopeptide beta-1,4-galactosyltransferase activity;N-acetyllactosamine synthase activity;lactose synthase activity;cytoskeletal protein binding;galactosyltransferase activity;transferase activity, transferring glycosyl groups;UDP-galactosyltransferase activity;protein homodimerization activity;alpha-tubulin binding;metal ion binding;beta-tubulin binding	epithelial cell development;acute inflammatory response;carbohydrate metabolic process;lactose biosynthetic process;galactose metabolic process;protein glycosylation;cell adhesion;binding of sperm to zona pellucida;penetration of zona pellucida;negative regulation of cell proliferation;oligosaccharide biosynthetic process;protein N-linked glycosylation via asparagine;extracellular matrix organiza…	Golgi trans cisterna;Golgi membrane;extracellular region;Golgi apparatus;plasma membrane;external side of plasma membrane;integral to membrane;basolateral plasma membrane;desmosome;glycocalyx;brush border membrane;Golgi cisterna membrane	27.7021	8.72578	11.6859	12.9627	0.314987	0.421844	0.467933		19	Kegg:00330	Arginine and proline metabolism	5	23	54	34208	2.66892e-10	1.28108e-08	ALDH18A1,GLUD1,GOT1,OAT,ALDH2
34	TC141460	glutamic-oxaloacetic transaminase 1, soluble (aspartate aminotransferase 1)	GOT1	2805	NP_002070	LALGDDSPALK	Arginine biosynthesis;Arginine and proline metabolism;Tyrosine metabolism;Phenylalanine metabolism;Phenylalanine, tyrosine and tryptophan biosynthesis;Alanine, aspartate and glutamate metabolism;Cysteine and methionine metabolism;Metabolic pathways;2-Oxocarboxylic acid metabolism;Biosynthesis of amino acids;Carbon metabolism	Methionine salvage pathway;Metabolism;Sulfur amino acid metabolism;Metabolism of polyamines;Gluconeogenesis;Glucose metabolism;Amino acid synthesis and interconversion (transamination);Metabolism of amino acids and derivatives;Metabolism of carbohydrates	L-aspartate:2-oxoglutarate aminotransferase activity;phosphatidylserine decarboxylase activity;transaminase activity;pyridoxal phosphate binding;carboxylic acid binding	carbohydrate metabolic process;glucose metabolic process;gluconeogenesis;2-oxoglutarate metabolic process;oxaloacetate metabolic process;glycerol biosynthetic process;aspartate metabolic process;aspartate biosynthetic process;aspartate catabolic process;glutamate metabolic process;polyamine metabolic process;cellular amino acid biosynthetic process;biosynthetic process;L-methionine salvage from m…	soluble fraction;cytoplasm;lysosome;cytosol;axon terminus	36.5241	11.8938	26.1365	18.9168	0.325643	0.715594	0.517926		9	Kegg:05010	Alzheimer's disease	4	23	163	34208	4.09916e-06	3.27933e-05	ATP5H,ATP5E,ATP5O,NDUFS7
30	TC91794	aldehyde dehydrogenase 18 family, member A1	ALDH18A1	5832	NP_001017423:NP_001310342:NP_001310343:NP_001310344:NP_001310346:NP_002851	SWSNIPFITVPLSR	Arginine and proline metabolism;Metabolic pathways;Proline biosynthesis, glutamate => proline;Biosynthesis of amino acids	Metabolism;Amino acid synthesis and interconversion (transamination);Metabolism of amino acids and derivatives	nucleotide binding;glutamate 5-kinase activity;glutamate-5-semialdehyde dehydrogenase activity;ATP binding;kinase activity;oxidoreductase activity;transferase activity	proline biosynthetic process;cellular amino acid biosynthetic process;cellular nitrogen compound metabolic process	cytoplasm;mitochondrion;mitochondrial inner membrane;membrane	14.0107	5.32619	8.75717	9.83731	0.380152	0.625035	0.702129		10	Kegg:05012	Parkinson's disease	4	23	129	34208	1.61655e-06	1.93986e-05	ATP5H,ATP5E,ATP5O,NDUFS7
37	TC71672	glutamate dehydrogenase 1	GLUD1	2746	NP_005262	LVEDLR	Arginine biosynthesis;D-Glutamine and D-glutamate metabolism;Nitrogen metabolism;Alanine, aspartate and glutamate metabolism;Metabolic pathways;Proximal tubule bicarbonate reclamation;Carbon metabolism	Metabolism;Amino acid synthesis and interconversion (transamination);Metabolism of amino acids and derivatives	nucleotide binding;glutamate dehydrogenase (NAD+) activity;glutamate dehydrogenase [NAD(P)+] activity;protein binding;ATP binding;GTP binding;oxidoreductase activity;identical protein binding;ADP binding;NAD+ binding;leucine binding	glutamate biosynthetic process;glutamate catabolic process;cellular amino acid biosynthetic process;positive regulation of insulin secretion;cellular nitrogen compound metabolic process	cytoplasm;mitochondrion;mitochondrial matrix	84.1743	33.5009	76.0761	54.6006	0.397994	0.903793	0.64866		11	Kegg:05016	Huntington's disease	4	23	180	34208	6.07129e-06	4.16317e-05	ATP5H,ATP5E,ATP5O,NDUFS7
177	TC241379	ATP synthase, H+ transporting, mitochondrial F1 complex, epsilon subunit	ATP5E	514	NP_001001977:NP_008817	TSGSNVK	Oxidative phosphorylation;Alzheimer's disease;Parkinson's disease;Huntington's disease;Metabolic pathways	The citric acid (TCA) cycle and respiratory electron transport;Metabolism;Respiratory electron transport, ATP synthesis by chemiosmotic coupling, and heat production by uncoupling proteins.;Formation of ATP by chemiosmotic coupling	hydrolase activity;ATPase activity;transmembrane transporter activity;hydrogen ion transporting ATP synthase activity, rotational mechanism;proton-transporting ATPase activity, rotational mechanism	ATP catabolic process;ion transport;proton transport;respiratory electron transport chain;mitochondrial ATP synthesis coupled proton transport	mitochondrial proton-transporting ATP synthase complex, catalytic core F(1);mitochondrion;mitochondrial proton-transporting ATP synthase complex;mitochondrial matrix;membrane	82.7106	35.0526	45.4368	44.4253	0.423798	0.549347	0.537117		18	Kegg:00250	Alanine, aspartate and glutamate metabolism	3	23	32	34208	1.30012e-06	2.08019e-05	NIT2,GLUD1,GOT1
2	TC140811	nitrilase family, member 2	NIT2	56954	NP_064587	LALIQLQISSIK	Alanine, aspartate and glutamate metabolism	情報なし	molecular_function;hydrolase activity, acting on carbon-nitrogen (but not peptide) bonds;omega-amidase activity	nitrogen compound metabolic process;biological_process	cellular_component;cytoplasm;mitochondrion	108.234	46.9525	91.9455	93.8607	0.433806	0.849509	0.867204		40	Kegg:00280	Valine, leucine and isoleucine degradation	3	23	44	34208	3.4533e-06	3.31517e-05	ACAA2,HMGCS1,ALDH2
124	TC109530	aldehyde dehydrogenase 2 family (mitochondrial)	ALDH2	217	NP_000681:NP_001191818	VIQVAAGSSNLK	Glycolysis / Gluconeogenesis;Pentose and glucuronate interconversions;Ascorbate and aldarate metabolism;Fatty acid degradation;Valine, leucine and isoleucine degradation;Lysine degradation;Arginine and proline metabolism;Histidine metabolism;Tryptophan metabolism;beta-Alanine metabolism;Glycerolipid metabolism;Pyruvate metabolism;Metabolic pathways;GABA biosynthesis, eukaryotes, putrescine => GABA	Neurotransmitter Clearance In The Synaptic Cleft;Transmission across Chemical Synapses;Neuronal System;Metabolism of serotonin;Serotonin clearance from the synaptic cleft;Metabolism;Biological oxidations;Phase 1 - Functionalization of compounds;Ethanol oxidation	aldehyde dehydrogenase (NAD) activity;aldehyde dehydrogenase [NAD(P)+] activity;electron carrier activity;oxidoreductase activity	carbohydrate metabolic process;alcohol metabolic process;ethanol oxidation;xenobiotic metabolic process;synaptic transmission;neurotransmitter biosynthetic process	mitochondrion;mitochondrial matrix	15.849	6.94449	8.28708	6.7672	0.438165	0.522877	0.426979		1	Kegg:00010	Glycolysis / Gluconeogenesis	2	23	62	34208	0.000797887	0.00294604	GPI,ALDH2
99	TC65696	lysophosphatidylglycerol acyltransferase 1	LPGAT1	9926	NP_055688	IILNALVAQQK	Glycerophospholipid metabolism	Metabolism;Acyl chain remodelling of PG;Glycerophospholipid biosynthesis;Phospholipid metabolism;Metabolism of lipids and lipoproteins	molecular_function;transferase activity	biological_process;metabolic process;phospholipid biosynthetic process	cytoplasm;endoplasmic reticulum;endoplasmic reticulum membrane;membrane;integral to membrane	19.6044	8.62419	10.0213	9.47051	0.439912	0.511177	0.483082		3	Kegg:00620	Pyruvate metabolism	2	23	39	34208	0.00031561	0.00151493	AKR1B1,ALDH2
238	TC236284	heme oxygenase (decycling) 1	HMOX1	3162	NP_002124	AALEQDLAFWYGPR	Porphyrin and chlorophyll metabolism;Mineral absorption;HIF-1 signaling pathway;MicroRNAs in cancer	Metabolism;Metabolism of porphyrins;Heme degradation;Transmembrane transport of small molecules;Iron uptake and transport	heme oxygenase (decyclizing) activity;phospholipase D activity;signal transducer activity;oxidoreductase activity;enzyme binding;heme binding;protein homodimerization activity;metal ion binding	angiogenesis;response to hypoxia;endothelial cell proliferation;wound healing involved in inflammatory response;negative regulation of leukocyte migration;porphyrin metabolic process;heme oxidation;cellular iron ion homeostasis;anti-apoptosis;response to oxidative stress;signal transduction;intracellular protein kinase cascade;small GTPase mediated signal transduction;excretion;regulation of bloo…	extracellular space;membrane fraction;nucleus;nucleolus;endoplasmic reticulum;endoplasmic reticulum membrane;microsome;cytosol;caveola	5.16591	2.31041	6.85759	3.88433	0.447243	1.32747	0.751917		5	Kegg:00230	Purine metabolism	2	23	158	34208	0.00503227	0.0142088	NUDT5,PAPSS2
74	TC8420	acetyl-CoA acyltransferase 2	ACAA2	10449	NP_006102	DFTATDLSEFAAK	Fatty acid elongation;Fatty acid degradation;Valine, leucine and isoleucine degradation;Metabolic pathways;Fatty acid biosynthesis, elongation, mitochondria;beta-Oxidation;Fatty acid metabolism	情報なし	acetyl-CoA C-acyltransferase activity;protein binding;transferase activity;transferase activity, transferring acyl groups other than amino-acyl groups	acetyl-CoA metabolic process;lipid metabolic process;fatty acid metabolic process;fatty acid beta-oxidation;cholesterol biosynthetic process;anti-apoptosis	mitochondrion;mitochondrial inner membrane	30.9197	14.1039	29.4678	21.5503	0.456146	0.953041	0.696978		6	Kegg:00071	Fatty acid metabolism	2	23	41	34208	0.000348973	0.00152279	ACAA2,ALDH2
26	TC224735	ornithine aminotransferase	OAT	4942	NP_000265:NP_001309894:NP_001309895:NP_001309896:NP_001309897:NP_001309898:NP_001309899:NP_001309900	TVQGPPTSDDIFER	Arginine and proline metabolism;Metabolic pathways	Metabolism;Amino acid synthesis and interconversion (transamination);Metabolism of amino acids and derivatives	ornithine-oxo-acid transaminase activity;transaminase activity;transferase activity;pyridoxal phosphate binding	visual perception;cellular amino acid biosynthetic process;cellular nitrogen compound metabolic process	cytoplasm;mitochondrion;mitochondrial matrix	38.0656	17.385	16.1433	24.2485	0.456712	0.424091	0.637018		12	Kegg:00561	Glycerolipid metabolism	2	23	47	34208	0.000458921	0.00183569	AKR1B1,ALDH2
291	TC130859	thioredoxin reductase 1	TXNRD1	7296	NP_001087240:NP_003321:NP_877393:NP_877419:NP_877420	VMVLDFVTPTPLGTR	Pyrimidine metabolism;Selenocompound metabolism	Disease;Uptake and function of diphtheria toxin;Uptake and actions of bacterial toxins;Infectious disease;Metabolism;Metabolism of nucleotides;PPARA activates gene expression;Generic Transcription Pathway;Cellular responses to stress;Detoxification of Reactive Oxygen Species;Transcriptional Regulation by TP53;Regulation of lipid metabolism by Peroxisome proliferator-activated receptor alpha (PPAR…	thioredoxin-disulfide reductase activity;electron carrier activity;protein disulfide oxidoreductase activity;oxidoreductase activity;flavin adenine dinucleotide binding;NADP binding	transport;signal transduction;nucleobase, nucleoside and nucleotide interconversion;electron transport chain;cellular lipid metabolic process;cell redox homeostasis;nucleobase, nucleoside and nucleotide metabolic process	nucleus;nucleolus;cytoplasm;cytosol	16.1443	7.43963	11.4801	9.12307	0.460822	0.711093	0.565097		24	Kegg:00040	Pentose and glucuronate interconversions	2	23	31	34208	0.000198704	0.00105976	AKR1B1,ALDH2
182	TC5343	ATP synthase, H+ transporting, mitochondrial Fo complex, subunit d	ATP5H	10476	NP_001003785:NP_006347	TIDWVAFAEIIPQNQK	Oxidative phosphorylation;Alzheimer's disease;Parkinson's disease;Huntington's disease;Metabolic pathways	The citric acid (TCA) cycle and respiratory electron transport;Metabolism;Respiratory electron transport, ATP synthesis by chemiosmotic coupling, and heat production by uncoupling proteins.;Formation of ATP by chemiosmotic coupling	hydrogen ion transmembrane transporter activity;ATPase activity;transmembrane transporter activity	ATP catabolic process;ion transport;respiratory electron transport chain;mitochondrial ATP synthesis coupled proton transport	mitochondrial proton-transporting ATP synthase complex, coupling factor F(o);mitochondrion;mitochondrial inner membrane;mitochondrial proton-transporting ATP synthase complex;membrane	48.8401	22.507	37.8033	29.2041	0.46083	0.774023	0.597953		34	Kegg:00052	Galactose metabolism	2	23	27	34208	0.000150235	0.000901412	AKR1B1,B4GALT1
40	TC231626	aconitase 2, mitochondrial	ACO2	50	NP_001089:XP_016884301	VAGILTVK	Citrate cycle (TCA cycle);Glyoxylate and dicarboxylate metabolism;Metabolic pathways;Citrate cycle, first carbon oxidation, oxaloacetate => 2-oxoglutarate;2-Oxocarboxylic acid metabolism;Biosynthesis of amino acids;Carbon metabolism;Citrate cycle (TCA cycle, Krebs cycle)	Mitochondrial protein import;Metabolism of proteins;The citric acid (TCA) cycle and respiratory electron transport;Metabolism;Citric acid cycle (TCA cycle);Pyruvate metabolism and Citric Acid (TCA) cycle	aconitate hydratase activity;iron ion binding;lyase activity;metal ion binding;3 iron, 4 sulfur cluster binding;4 iron, 4 sulfur cluster binding;citrate hydro-lyase (cis-aconitate-forming) activity;isocitrate hydro-lyase (cis-aconitate-forming) activity	generation of precursor metabolites and energy;tricarboxylic acid cycle;citrate metabolic process;isocitrate metabolic process;metabolic process	nucleus;mitochondrion;mitochondrial matrix	95.0766	44.1804	35.5742	41.0052	0.464682	0.374163	0.431286		2	Kegg:00270	Cysteine and methionine metabolism	1	23	36	34208	0.0239343	0.0302328	GOT1
179	TC306437	ATP synthase, H+ transporting, mitochondrial F1 complex, O subunit	ATP5O	539	NP_001688	SFLSQGQVLK	Oxidative phosphorylation;Alzheimer's disease;Parkinson's disease;Huntington's disease;Metabolic pathways	The citric acid (TCA) cycle and respiratory electron transport;Metabolism;Respiratory electron transport, ATP synthesis by chemiosmotic coupling, and heat production by uncoupling proteins.;Formation of ATP by chemiosmotic coupling	transporter activity;drug binding;ATPase activity;transmembrane transporter activity;hydrogen ion transporting ATP synthase activity, rotational mechanism	ATP catabolic process;ATP biosynthetic process;ion transport;proton transport;respiratory electron transport chain;mitochondrial ATP synthesis coupled proton transport;transmembrane transport	mitochondrion;mitochondrial inner membrane;mitochondrial proton-transporting ATP synthase complex;plasma membrane;proton-transporting ATP synthase complex, catalytic core F(1)	62.1214	29.0395	39.3548	40.0169	0.467463	0.633515	0.644172		4	Kegg:00640	Propanoate metabolism	1	23	32	34208	0.0213023	0.028403	ALDH2
205	TC103511	ATP synthase, H+ transporting, mitochondrial Fo complex, subunit E	ATP5I	521	NP_009031	ELAEDDSILK	Oxidative phosphorylation;Metabolic pathways	The citric acid (TCA) cycle and respiratory electron transport;Metabolism;Respiratory electron transport, ATP synthesis by chemiosmotic coupling, and heat production by uncoupling proteins.;Formation of ATP by chemiosmotic coupling	hydrogen ion transmembrane transporter activity;ATPase activity;transmembrane transporter activity	ATP catabolic process;ion transport;respiratory electron transport chain;mitochondrial ATP synthesis coupled proton transport	mitochondrial proton-transporting ATP synthase complex, coupling factor F(o);mitochondrion;mitochondrial inner membrane;mitochondrial proton-transporting ATP synthase complex;membrane	56.0436	26.2112	47.5913	32.6533	0.467693	0.849184	0.582641		7	Kegg:00350	Tyrosine metabolism	1	23	39	34208	0.0259039	0.0318818	GOT1
133	TC232313	glucose-6-phosphate isomerase	GPI	2821	NP_000166:NP_001171651:NP_001276718:NP_001276719:XP_005258821:XP_006723211:XP_011525056	TLAQLNPESSLFIIASK	Glycolysis / Gluconeogenesis;Pentose phosphate pathway;Starch and sucrose metabolism;Amino sugar and nucleotide sugar metabolism;Metabolic pathways;Glycolysis (Embden-Meyerhof pathway), glucose => pyruvate;Pentose phosphate pathway (Pentose phosphate cycle);Carbon metabolism	Metabolism;Generic Transcription Pathway;Transcriptional Regulation by TP53;TP53 Regulates Metabolic Genes;Glycolysis;Gluconeogenesis;Glucose metabolism;Metabolism of carbohydrates;Gene Expression	glucose-6-phosphate isomerase activity;cytokine activity;growth factor activity;isomerase activity;intramolecular transferase activity;monosaccharide binding	angiogenesis;carbohydrate metabolic process;glucose metabolic process;gluconeogenesis;glycolysis;humoral immune response;hemostasis;learning or memory;methylglyoxal biosynthetic process;negative regulation of caspase activity;negative regulation of neuron apoptosis;aldehyde catabolic process;glucose 6-phosphate metabolic process	extracellular region;extracellular space;soluble fraction;nucleus;nucleolus;cytoplasm;cytosol;plasma membrane;synaptosome	103.418	48.5206	67.7698	61.5066	0.469171	0.655301	0.594739		13	Kegg:00020	Citrate cycle (TCA cycle)	1	23	30	34208	0.0199837	0.0282123	ACO2
243	TC238868	nudix (nucleoside diphosphate linked moiety X)-type motif 5	NUDT5	11164	NP_054861	EQTADGVAVIPVLQR	Purine metabolism	Metabolism;Metabolism of nucleotides;Phosphate bond hydrolysis by NUDT proteins	magnesium ion binding;hydrolase activity;nucleoside-diphosphatase activity;ADP-sugar diphosphatase activity;ADP-ribose diphosphatase activity	nucleobase, nucleoside, nucleotide and nucleic acid metabolic process;nucleotide metabolic process;ribonucleoside diphosphate catabolic process;D-ribose catabolic process	intracellular	49.6886	23.816	25.537	25.136	0.479304	0.51394	0.50587		14	Kegg:00520	Amino sugar and nucleotide sugar metabolism	1	23	48	34208	0.0317899	0.0354864	GPI
188	TC138510	NADH dehydrogenase (ubiquinone) Fe-S protein 7, 20kDa (NADH-coenzyme Q reductase)	NDUFS7	374291	NP_077718	QSDVMIVAGTLTNK	Oxidative phosphorylation;Alzheimer's disease;Parkinson's disease;Huntington's disease;Metabolic pathways;Non-alcoholic fatty liver disease (NAFLD)	The citric acid (TCA) cycle and respiratory electron transport;Metabolism;Respiratory electron transport, ATP synthesis by chemiosmotic coupling, and heat production by uncoupling proteins.;Respiratory electron transport;Complex I biogenesis	NADH dehydrogenase activity;protein binding;NADH dehydrogenase (ubiquinone) activity;oxidoreductase activity, acting on NADH or NADPH;oxidoreductase activity, acting on NADH or NADPH, quinone or similar compound as acceptor;metal ion binding;quinone binding;4 iron, 4 sulfur cluster binding	mitochondrial electron transport, NADH to ubiquinone;transport;respiratory electron transport chain;mitochondrial respiratory chain complex I assembly	mitochondrion;mitochondrial inner membrane;mitochondrial respiratory chain complex I;respiratory chain	11.8064	5.67699	8.41545	9.42466	0.480839	0.712785	0.798265		15	Kegg:00340	Histidine metabolism	1	23	29	34208	0.0193238	0.0289856	ALDH2
280	TC241675	3'-phosphoadenosine 5'-phosphosulfate synthase 2	PAPSS2	9060	NP_001015880:NP_004661	LDLQWVQVLSEGWATPLK	Purine metabolism;Selenocompound metabolism;Sulfur metabolism;Metabolic pathways	Metabolism;Phase II conjugation;Cytosolic sulfonation of small molecules;Glycosaminoglycan metabolism;Transport and synthesis of PAPS;Biological oxidations;Metabolism of amino acids and derivatives;Metabolism of carbohydrates;Selenoamino acid metabolism;Metabolism of ingested H2SeO4 and H2SeO3 into H2Se	nucleotide binding;adenylylsulfate kinase activity;sulfate adenylyltransferase (ATP) activity;ATP binding;kinase activity;nucleotidyltransferase activity	sulfate assimilation;skeletal system development;xenobiotic metabolic process;3'-phosphoadenosine 5'-phosphosulfate metabolic process;3'-phosphoadenosine 5'-phosphosulfate biosynthetic process	cytosol	89.9085	44.226	69.9702	63.7712	0.491901	0.778238	0.70929		16	Kegg:00360	Phenylalanine metabolism	1	23	16	34208	0.010706	0.021412	GOT1
319	TC264684	3-hydroxy-3-methylglutaryl-CoA synthase 1 (soluble)	HMGCS1	3157	NP_001091742:NP_001311148:NP_001311149:NP_001311151:NP_001311152:NP_001311153:NP_002121:XP_011512338:XP_016864901	ASSELFSQK	Synthesis and degradation of ketone bodies;Valine, leucine and isoleucine degradation;Butanoate metabolism;Terpenoid backbone biosynthesis;Metabolic pathways;C5 isoprenoid biosynthesis, mevalonate pathway	Metabolism;Regulation of cholesterol biosynthesis by SREBP (SREBF);Cholesterol biosynthesis;PPARA activates gene expression;Activation of gene expression by SREBF (SREBP);Regulation of lipid metabolism by Peroxisome proliferator-activated receptor alpha (PPARalpha);Fatty acid, triacylglycerol, and ketone body metabolism;Metabolism of lipids and lipoproteins	catalytic activity;hydroxymethylglutaryl-CoA synthase activity;drug binding;transferase activity;isomerase activity;protein homodimerization activity;organic acid binding	response to acid;liver development;lipid metabolic process;cholesterol biosynthetic process;brain development;isoprenoid biosynthetic process;male gonad development;response to low light intensity stimulus;response to organic nitrogen;response to purine-containing compound;response to vitamin E;response to gonadotropin stimulus;response to drug;response to tellurium ion;response to lipoprotein st…	soluble fraction;cytoplasm;cytosol	7.89894	3.90252	6.60489	6.27384	0.494057	0.836174	0.794263		17	Kegg:00410	beta-Alanine metabolism	1	23	26	34208	0.0173414	0.0277463	ALDH2
186	TC56333	NADH dehydrogenase (ubiquinone) 1 alpha subcomplex, 5, 13kDa	NDUFA5	4698	NP_004991	ILDVLEEIPK	Oxidative phosphorylation;Alzheimer's disease;Parkinson's disease;Huntington's disease;Metabolic pathways;Non-alcoholic fatty liver disease (NAFLD)	The citric acid (TCA) cycle and respiratory electron transport;Metabolism;Respiratory electron transport, ATP synthesis by chemiosmotic coupling, and heat production by uncoupling proteins.;Respiratory electron transport;Complex I biogenesis	NADH dehydrogenase (ubiquinone) activity;oxidoreductase activity, acting on NADH or NADPH	mitochondrial electron transport, NADH to ubiquinone;transport;respiratory electron transport chain	mitochondrion;mitochondrial inner membrane;mitochondrial respiratory chain complex I;membrane;respiratory chain	14.9425	7.6452	12.1705	10.4342	0.511642	0.814489	0.698292		20	Kegg:00471	D-Glutamine and D-glutamate metabolism	1	23	4	34208	0.00268684	0.00921201	GLUD1
194	TC267447	NADH dehydrogenase (ubiquinone) 1 alpha subcomplex, 9, 39kDa	NDUFA9	4704	NP_004993	NFDFEDVFVK	Oxidative phosphorylation;Alzheimer's disease;Parkinson's disease;Huntington's disease;Metabolic pathways;Non-alcoholic fatty liver disease (NAFLD)	The citric acid (TCA) cycle and respiratory electron transport;Metabolism;Respiratory electron transport, ATP synthesis by chemiosmotic coupling, and heat production by uncoupling proteins.;Respiratory electron transport;Complex I biogenesis	NADH dehydrogenase activity;binding;NADH dehydrogenase (ubiquinone) activity	mitochondrial electron transport, NADH to ubiquinone;transport;sodium ion transport;respiratory electron transport chain	mitochondrion;mitochondrial inner membrane;mitochondrial respiratory chain complex I;mitochondrial matrix;mitochondrial membrane;respiratory chain	22.4838	11.5233	17.3362	14.7631	0.512517	0.771057	0.656613		21	Kegg:00910	Nitrogen metabolism	1	23	23	34208	0.0153553	0.0272983	GLUD1
331	TC229324	hydroxysteroid (17-beta) dehydrogenase 10	HSD17B10	3028	NP_001032900:NP_004484	DVQTALALAK	Valine, leucine and isoleucine degradation;Alzheimer's disease;Metabolic pathways	Metabolism;Branched-chain amino acid catabolism;Metabolism of amino acids and derivatives;Gene Expression;tRNA processing;tRNA processing in the mitochondrion;tRNA modification in the mitochondrion	beta-amyloid binding;3-hydroxyacyl-CoA dehydrogenase activity;estradiol 17-beta-dehydrogenase activity;binding;steroid binding;protein binding;cholate 7-alpha-dehydrogenase activity;oxidoreductase activity;acetoacetyl-CoA reductase activity;estrogen receptor binding;identical protein binding;3-hydroxy-2-methylbutyryl-CoA dehydrogenase activity;NAD binding	lipid metabolic process;cell aging;tRNA processing;branched chain family amino acid catabolic process;Leydig cell differentiation;cellular nitrogen compound metabolic process;protein homotetramerization	cytoplasm;mitochondrion;mitochondrial inner membrane;mitochondrial matrix;endoplasmic reticulum;plasma membrane	92.4986	47.8013	57.5006	63.9013	0.516778	0.621638	0.690836		22	Kegg:04964	Proximal tubule bicarbonate reclamation	1	23	22	34208	0.0146924	0.0271244	GLUD1
48	TC81117	succinate-CoA ligase, ADP-forming, beta subunit	SUCLA2	8803	NP_003841	EQALQLAQK	Citrate cycle (TCA cycle);Propanoate metabolism;Metabolic pathways;Citrate cycle, second carbon oxidation, 2-oxoglutarate => oxaloacetate;Carbon metabolism;Citrate cycle (TCA cycle, Krebs cycle)	The citric acid (TCA) cycle and respiratory electron transport;Metabolism;Citric acid cycle (TCA cycle);Pyruvate metabolism and Citric Acid (TCA) cycle	nucleotide binding;succinate-CoA ligase (ADP-forming) activity;protein binding;ATP binding;ligase activity;metal ion binding	tricarboxylic acid cycle;succinyl-CoA metabolic process;succinate metabolic process;succinyl-CoA pathway	mitochondrion;mitochondrial matrix	11.0272	5.71378	9.52837	11.9249	0.518154	0.864079	1.08141		23	Kegg:00260	Glycine, serine and threonine metabolism	1	23	32	34208	0.0213023	0.028403	PSAT1
178	TC304976	ATP synthase, H+ transporting, mitochondrial F1 complex, gamma polypeptide 1	ATP5C1	509	NP_001001973:NP_001307815:NP_005165:XP_016871779	SEVATLTAAGK	Oxidative phosphorylation;Alzheimer's disease;Parkinson's disease;Huntington's disease;Metabolic pathways	The citric acid (TCA) cycle and respiratory electron transport;Metabolism;Respiratory electron transport, ATP synthesis by chemiosmotic coupling, and heat production by uncoupling proteins.;Formation of ATP by chemiosmotic coupling	ATPase activity;transmembrane transporter activity;hydrogen ion transporting ATP synthase activity, rotational mechanism;proton-transporting ATPase activity, rotational mechanism	oxidative phosphorylation;ATP catabolic process;ATP biosynthetic process;ion transport;ATP synthesis coupled proton transport;proton transport;respiratory electron transport chain;mitochondrial ATP synthesis coupled proton transport	mitochondrial proton-transporting ATP synthase complex, catalytic core F(1);mitochondrion;mitochondrial inner membrane;mitochondrial proton-transporting ATP synthase complex;mitochondrial matrix;membrane;proton-transporting ATP synthase complex, catalytic core F(1)	54.1212	28.2357	35.4445	44.6114	0.521713	0.654909	0.824287		25	Kegg:00053	Ascorbate and aldarate metabolism	1	23	26	34208	0.0173414	0.0277463	ALDH2
201	TC144129	NADH dehydrogenase (ubiquinone) 1 beta subcomplex, 4, 15kDa	NDUFB4	4710	NP_001161803:NP_004538	TLPETLDPAEYNISPETR	Oxidative phosphorylation;Alzheimer's disease;Parkinson's disease;Huntington's disease;Metabolic pathways;Non-alcoholic fatty liver disease (NAFLD)	The citric acid (TCA) cycle and respiratory electron transport;Metabolism;Respiratory electron transport, ATP synthesis by chemiosmotic coupling, and heat production by uncoupling proteins.;Respiratory electron transport;Complex I biogenesis	NADH dehydrogenase (ubiquinone) activity	mitochondrial electron transport, NADH to ubiquinone;transport;response to oxidative stress;respiratory electron transport chain	mitochondrion;mitochondrial inner membrane;mitochondrial respiratory chain complex I;membrane;integral to membrane;respiratory chain	13.1783	6.93714	14.5509	13.8876	0.526406	1.10416	1.05382		26	Kegg:00500	Starch and sucrose metabolism	1	23	51	34208	0.0337444	0.0344623	GPI
196	TC305114	NADH dehydrogenase (ubiquinone) Fe-S protein 2, 49kDa (NADH-coenzyme Q reductase)	NDUFS2	4720	NP_001159631:NP_004541:XP_005245265:XP_005245266:XP_016856846	LDELEELLTNNR	Oxidative phosphorylation;Alzheimer's disease;Parkinson's disease;Huntington's disease;Metabolic pathways;Non-alcoholic fatty liver disease (NAFLD)	The citric acid (TCA) cycle and respiratory electron transport;Metabolism;Respiratory electron transport, ATP synthesis by chemiosmotic coupling, and heat production by uncoupling proteins.;Respiratory electron transport;Complex I biogenesis	NADH dehydrogenase activity;protein binding;NADH dehydrogenase (ubiquinone) activity;electron carrier activity;metal ion binding;quinone binding;NAD binding;4 iron, 4 sulfur cluster binding	mitochondrial electron transport, NADH to ubiquinone;transport;response to oxidative stress;respiratory electron transport chain	mitochondrion;mitochondrial inner membrane;mitochondrial respiratory chain complex I;membrane;respiratory chain	13.0072	6.96398	10.7053	10.1686	0.535393	0.823025	0.781764		27	Kegg:00514	Other types of O-glycan biosynthesis	1	23	45	34208	0.0298317	0.0340934	B4GALT1
169	TC307824	ubiquinol-cytochrome c reductase core protein II	UQCRC2	7385	NP_003357	LSVTATR	Oxidative phosphorylation;Alzheimer's disease;Parkinson's disease;Huntington's disease;Cardiac muscle contraction;Metabolic pathways;Non-alcoholic fatty liver disease (NAFLD)	The citric acid (TCA) cycle and respiratory electron transport;Metabolism;Respiratory electron transport, ATP synthesis by chemiosmotic coupling, and heat production by uncoupling proteins.;Respiratory electron transport	catalytic activity;metalloendopeptidase activity;zinc ion binding;protein complex binding;metal ion binding	oxidative phosphorylation;proteolysis;transport;aerobic respiration;respiratory electron transport chain	mitochondrion;mitochondrial inner membrane;mitochondrial respiratory chain complex III;membrane;respiratory chain	83.4117	44.7587	45.9357	48.3586	0.5366	0.550711	0.579759		28	Kegg:00860	Porphyrin and chlorophyll metabolism	1	23	42	34208	0.0278697	0.032628	HMOX1
41	TC163236	aconitase 1, soluble	ACO1	48	NP_001265281:NP_002188:XP_005251533:XP_011516190	VLLEAAIR	Citrate cycle (TCA cycle);Glyoxylate and dicarboxylate metabolism;Metabolic pathways;Citrate cycle, first carbon oxidation, oxaloacetate => 2-oxoglutarate;2-Oxocarboxylic acid metabolism;Biosynthesis of amino acids;Carbon metabolism;Citrate cycle (TCA cycle, Krebs cycle)	情報なし	RNA binding;aconitate hydratase activity;protein binding;lyase activity;iron-responsive element binding;metal ion binding;mRNA 5'-UTR binding;4 iron, 4 sulfur cluster binding;citrate hydro-lyase (cis-aconitate-forming) activity;isocitrate hydro-lyase (cis-aconitate-forming) activity	tricarboxylic acid cycle;citrate metabolic process;regulation of translation;cellular iron ion homeostasis;metabolic process;post-embryonic development;response to iron(II) ion;regulation of gene expression;intestinal absorption	soluble fraction;cytoplasm;mitochondrion;endoplasmic reticulum;microsome;Golgi apparatus;cytosol	16.7939	9.01507	12.388	10.211	0.536805	0.737648	0.608014		29	Kegg:04978	Mineral absorption	1	23	51	34208	0.0337444	0.0344623	HMOX1
166	TC128488	glucosidase, beta, acid	GBA	2629	NP_000148:NP_001005741:NP_001005742:NP_001165282:NP_001165283	VVLTDPEAAK	Other glycan degradation;Sphingolipid metabolism;Lysosome;Metabolic pathways	Metabolism;Glycosphingolipid metabolism;Sphingolipid metabolism;Metabolism of lipids and lipoproteins	glucosylceramidase activity;receptor binding;hydrolase activity, acting on glycosyl bonds;cation binding	carbohydrate metabolic process;lipid metabolic process;sphingolipid metabolic process;glucosylceramide catabolic process;lysosome organization;cell death;termination of signal transduction;negative regulation of interleukin-6 production;positive regulation of protein dephosphorylation;negative regulation of MAP kinase activity;sphingosine biosynthetic process;ceramide biosynthetic process;negativ…	lysosomal membrane;membrane;lysosomal lumen	15.6326	8.41677	19.6454	12.8746	0.53841	1.25669	0.823569		30	Kegg:00630	Glyoxylate and dicarboxylate metabolism	1	23	18	34208	0.0120365	0.0231101	ACO2
114	TC103838	aldehyde dehydrogenase 9 family, member A1	ALDH9A1	223	NP_000687	ILLEAAR	Glycolysis / Gluconeogenesis;Ascorbate and aldarate metabolism;Fatty acid degradation;Valine, leucine and isoleucine degradation;Lysine degradation;Arginine and proline metabolism;Histidine metabolism;Tryptophan metabolism;beta-Alanine metabolism;Glycerolipid metabolism;Pyruvate metabolism;Metabolic pathways;GABA biosynthesis, eukaryotes, putrescine => GABA	Metabolism;Branched-chain amino acid catabolism;Carnitine synthesis;Metabolism of amino acids and derivatives	3-chloroallyl aldehyde dehydrogenase activity;aldehyde dehydrogenase (NAD) activity;oxidoreductase activity;aminobutyraldehyde dehydrogenase activity;protein homodimerization activity;amine binding;4-trimethylammoniobutyraldehyde dehydrogenase activity;NAD binding	kidney development;liver development;cellular aldehyde metabolic process;cellular nitrogen compound metabolic process;neurotransmitter biosynthetic process;hormone metabolic process;carnitine biosynthetic process;oxidation-reduction process	cytoplasm;cytosol;plasma membrane	18.7836	10.1308	12.5578	12.5633	0.539343	0.66855	0.668841		31	Kegg:00310	Lysine degradation	1	23	49	34208	0.0324418	0.0346046	ALDH2
261	TC286015	primase, DNA, polypeptide 2 (58kDa);	PRIM2	5558	NP_000938	ISPGGISQILDLVK	Purine metabolism;Pyrimidine metabolism;DNA replication;Metabolic pathways	Inhibition of replication initiation of damaged DNA by RB1/E2F1;E2F mediated regulation of DNA replication;Telomere Maintenance;Cell Cycle;Polymerase switching on the C-strand of the telomere;Telomere C-strand (Lagging Strand) Synthesis;Telomere C-strand synthesis initiation;Extension of Telomeres;Mitotic G1-G1/S phases;M/G1 Transition;DNA replication initiation;Activation of the pre-replicative …	DNA binding;DNA primase activity;transferase activity;nucleotidyltransferase activity;metal ion binding;4 iron, 4 sulfur cluster binding	G1/S transition of mitotic cell cycle;S phase of mitotic cell cycle;M/G1 transition of mitotic cell cycle;mitotic cell cycle;telomere maintenance via recombination;telomere maintenance;DNA replication;DNA replication, synthesis of RNA primer;DNA-dependent DNA replication initiation;DNA strand elongation involved in DNA replication;telomere maintenance via semi-conservative replication	nucleoplasm;alpha DNA polymerase:primase complex	2.16858	1.1751	1.73844	1.4341	0.541877	0.801652	0.661308		32	Kegg:00030	Pentose phosphate pathway	1	23	27	34208	0.0180026	0.0278751	GPI
323	TC53646	zinc finger, CCHC domain containing 10;isopentenyl-diphosphate delta isomerase 1	ZCCHC10;IDI1	3422	NP_004499	LLLQQR	Terpenoid backbone biosynthesis;Metabolic pathways;C5 isoprenoid biosynthesis, mevalonate pathway	Metabolism;Regulation of cholesterol biosynthesis by SREBP (SREBF);Cholesterol biosynthesis;Activation of gene expression by SREBF (SREBP);Metabolism of lipids and lipoproteins	nucleic acid binding;zinc ion binding;metal ion binding;isopentenyl-diphosphate delta-isomerase activity;hydrolase activity;isomerase activity	cholesterol biosynthetic process;isoprenoid biosynthetic process;carotenoid biosynthetic process;response to stilbenoid	mitochondrion;peroxisome;cytosol	14.3257	7.86907	19.9857	11.024	0.549299	1.3951	0.76953		33	Kegg:00051	Fructose and mannose metabolism	1	23	36	34208	0.0239343	0.0302328	AKR1B1
77	TC72031	hydroxysteroid (17-beta) dehydrogenase 12	HSD17B12	51144	NP_057226	VVLISR	Fatty acid elongation;Steroid hormone biosynthesis;Biosynthesis of unsaturated fatty acids;Metabolic pathways;Fatty acid biosynthesis, elongation, endoplasmic reticulum;Fatty acid metabolism	Metabolism;Androgen biosynthesis;Metabolism of steroid hormones;Fatty acid, triacylglycerol, and ketone body metabolism;Metabolism of lipids and lipoproteins;Fatty Acyl-CoA Biosynthesis;Triglyceride Biosynthesis;Synthesis of very long-chain fatty acyl-CoAs	fibronectin binding;estradiol 17-beta-dehydrogenase activity;binding;collagen binding;heparin binding;oxidoreductase activity	steroid biosynthetic process;positive regulation of cell-substrate adhesion;triglyceride biosynthetic process;extracellular matrix organization;long-chain fatty-acyl-CoA biosynthetic process;cellular lipid metabolic process	endoplasmic reticulum;endoplasmic reticulum membrane;membrane;integral to membrane;extracellular matrix	21.2701	11.7383	16.7477	15.3582	0.551868	0.787384	0.722055		35	Kegg:00650	Butanoate metabolism	1	23	30	34208	0.0199837	0.0282123	HMGCS1
98	TC240384	membrane bound O-acyltransferase domain containing 7	MBOAT7	79143	NP_001139528:NP_001139555:NP_077274	AASQPTSLAPEK	Glycerophospholipid metabolism	Metabolism;Acyl chain remodelling of PI;Glycerophospholipid biosynthesis;Phospholipid metabolism;Metabolism of lipids and lipoproteins	transferase activity;transferase activity, transferring acyl groups other than amino-acyl groups	phospholipid biosynthetic process	membrane;integral to membrane	32.0199	17.9559	25.2795	24.6481	0.560775	0.789494	0.769776		36	Kegg:00533	Glycosaminoglycan biosynthesis - keratan sulfate	1	23	15	34208	0.0100401	0.0209532	B4GALT1
82	TC177417	phosphomannomutase 2	PMM2	5373	NP_000294	VQEQLGNDVVEK	Fructose and mannose metabolism;Amino sugar and nucleotide sugar metabolism;Metabolic pathways	Metabolism of proteins;Biosynthesis of the N-glycan precursor (dolichol lipid-linked oligosaccharide, LLO) and transfer to a nascent protein;Asparagine N-linked glycosylation;Synthesis of GDP-mannose;Synthesis of substrates in N-glycan biosythesis;Post-translational protein modification	phosphomannomutase activity;isomerase activity	protein glycosylation;dolichol-linked oligosaccharide biosynthetic process;GDP-mannose biosynthetic process;protein N-linked glycosylation via asparagine;post-translational protein modification;cellular protein metabolic process	cytoplasm;cytosol;neuronal cell body	21.1918	11.9301	17.6123	12.9458	0.562955	0.831089	0.610885		37	Kegg:00601	Glycosphingolipid biosynthesis - lacto and neolacto series	1	23	25	34208	0.0166798	0.028594	B4GALT1
15	TC172318	isoleucyl-tRNA synthetase 2, mitochondrial	IARS2	55699	NP_060530	VLSELGR	Aminoacyl-tRNA biosynthesis	tRNA Aminoacylation;Mitochondrial tRNA aminoacylation;Gene Expression	nucleotide binding;isoleucine-tRNA ligase activity;ATP binding;ligase activity	tRNA aminoacylation for protein translation;isoleucyl-tRNA aminoacylation;gene expression	cytoplasm;mitochondrion;mitochondrial matrix	21.464	12.172	14.7567	18.7461	0.567091	0.68751	0.873373		38	Kegg:00750	Vitamin B6 metabolism	1	23	6	34208	0.00402766	0.012083	PSAT1
72	TC90002	enoyl CoA hydratase, short chain, 1, mitochondrial	ECHS1	1892	NP_004083	AQFAQPEILIGTIPGAGGTQR	Fatty acid elongation;Fatty acid degradation;Valine, leucine and isoleucine degradation;Lysine degradation;Tryptophan metabolism;beta-Alanine metabolism;Propanoate metabolism;Butanoate metabolism;Metabolic pathways;Malonate semialdehyde pathway, propanoyl-CoA => acetyl-CoA;Lysine degradation, lysine => saccharopine => acetoacetyl-CoA;Fatty acid biosynthesis, elongation, mitochondria;beta-Oxidatio…	Metabolism;Fatty acid, triacylglycerol, and ketone body metabolism;Metabolism of lipids and lipoproteins;mitochondrial fatty acid beta-oxidation of saturated fatty acids;Mitochondrial Fatty Acid Beta-Oxidation;Beta oxidation of lauroyl-CoA to decanoyl-CoA-CoA;Beta oxidation of decanoyl-CoA to octanoyl-CoA-CoA;Beta oxidation of octanoyl-CoA to hexanoyl-CoA;Beta oxidation of hexanoyl-CoA to butanoy…	enoyl-CoA hydratase activity;protein binding;lyase activity	fatty acid metabolic process;fatty acid beta-oxidation;cellular lipid metabolic process	soluble fraction;mitochondrion;mitochondrial matrix	35.49	20.3286	27.8067	21.7769	0.572798	0.783507	0.613606		39	Kegg:00510	N-Glycan biosynthesis	1	23	49	34208	0.0324418	0.0346046	B4GALT1
219	TC234011	CoA synthase	COASY	80347	NP_001035994:NP_001035995:NP_001035996:NP_001035997:NP_079509	AWALLQK	Pantothenate and CoA biosynthesis;Metabolic pathways;Coenzyme A biosynthesis, pantothenate => CoA	Metabolism;Coenzyme A biosynthesis;Metabolism of water-soluble vitamins and cofactors;Metabolism of vitamins and cofactors;Vitamin B5 (pantothenate) metabolism	nucleotide binding;dephospho-CoA kinase activity;pantetheine-phosphate adenylyltransferase activity;ATP binding;transferase activity;nucleotidyltransferase activity	vitamin metabolic process;water-soluble vitamin metabolic process;biosynthetic process;coenzyme biosynthetic process;coenzyme A biosynthetic process;pantothenate metabolic process	cellular_component;cytoplasm;mitochondrial outer membrane	16.9093	9.8909	12.7751	8.26023	0.58494	0.755508	0.488504		41	Kegg:00380	Tryptophan metabolism	1	23	41	34208	0.0272149	0.0326579	ALDH2
94	TC143503	monoglyceride lipase	MGLL	11343	NP_001003794:NP_009214	GAYLLMELAK	Glycerolipid metabolism;Metabolic pathways;Acylglycerol degradation;Retrograde endocannabinoid signaling;Regulation of lipolysis in adipocytes	Hemostasis;Effects of PIP2 hydrolysis;Signal Transduction;Signaling by GPCR;GPCR downstream signaling;G alpha (q) signalling events;Arachidonate production from DAG;Platelet activation, signaling and aggregation;Gastrin-CREB signalling pathway via PKC and MAPK;Metabolism;Acyl chain remodeling of DAG and TAG;Glycerophospholipid biosynthesis;Phospholipid metabolism;Hormone-sensitive lipase (HSL)-me…	carboxylesterase activity;lysophospholipase activity;lipid binding;hydrolase activity;protein homodimerization activity;acylglycerol lipase activity	lipid metabolic process;fatty acid biosynthetic process;inflammatory response;blood coagulation;regulation of signal transduction;lipid catabolic process;arachidonic acid metabolic process;triglyceride catabolic process;platelet activation;acylglycerol catabolic process;regulation of inflammatory response;regulation of sensory perception of pain;long term synaptic depression;regulation of endocan…	plasma membrane;synapse	31.2059	18.3521	32.8473	28.5786	0.588097	1.0526	0.915807		42	Kegg:00072	Synthesis and degradation of ketone bodies	1	23	9	34208	0.00603567	0.015248	HMGCS1
64	TC237939	peroxisomal D3,D2-enoyl-CoA isomerase	PECI	10455	NP_001159482:NP_006108:NP_996667	ATEMLIFGK	Fatty acid degradation;Peroxisome	情報なし	fatty-acyl-CoA binding;dodecenoyl-CoA delta-isomerase activity;binding;isomerase activity	fatty acid metabolic process	mitochondrion;peroxisome;peroxisomal matrix;intracellular membrane-bounded organelle	8.60979	5.09289	5.74201	6.52391	0.591523	0.666917	0.757731		43	Kegg:00900	Terpenoid backbone biosynthesis	1	23	15	34208	0.0100401	0.0209532	HMGCS1
75	TC52049	hydroxyacyl-CoA dehydrogenase/3-ketoacyl-CoA thiolase/enoyl-CoA hydratase (trifunctional protein), beta subunit	HADHB	3032	NP_000174	AALTGLLHR	Fatty acid elongation;Fatty acid degradation;Valine, leucine and isoleucine degradation;Metabolic pathways;Fatty acid biosynthesis, elongation, mitochondria;beta-Oxidation;Fatty acid metabolism	Metabolism;Acyl chain remodeling of CL;Glycerophospholipid biosynthesis;Phospholipid metabolism;Fatty acid, triacylglycerol, and ketone body metabolism;Metabolism of lipids and lipoproteins;Beta oxidation of myristoyl-CoA to lauroyl-CoA;mitochondrial fatty acid beta-oxidation of saturated fatty acids;mitochondrial fatty acid beta-oxidation of unsaturated fatty acids;Mitochondrial Fatty Acid Beta-…	fatty-acyl-CoA binding;3-hydroxyacyl-CoA dehydrogenase activity;acetyl-CoA C-acyltransferase activity;enoyl-CoA hydratase activity;protein binding;long-chain-enoyl-CoA hydratase activity;long-chain-3-hydroxyacyl-CoA dehydrogenase activity;transferase activity;transferase activity, transferring acyl groups other than amino-acyl groups;NAD binding	fatty acid metabolic process;fatty acid beta-oxidation;cellular lipid metabolic process	mitochondrion;mitochondrial envelope;mitochondrial inner membrane;mitochondrial matrix;fatty acid beta-oxidation multienzyme complex;mitochondrial nucleoid	51.7139	30.6413	50.625	36.6092	0.592517	0.978944	0.707918		44	Kegg:00920	Sulfur metabolism	1	23	12	34208	0.00803981	0.0192955	PAPSS2
164	TC11214	hexosaminidase B (beta polypeptide)	HEXB	3074	NP_000512	GSIVWQEVFDDK	Other glycan degradation;Amino sugar and nucleotide sugar metabolism;Glycosaminoglycan degradation;Glycosphingolipid biosynthesis - globo series;Glycosphingolipid biosynthesis - ganglio series;Lysosome;Metabolic pathways;Keratan sulfate degradation	Metabolism;Glycosaminoglycan metabolism;Keratan sulfate/keratin metabolism;Glycosphingolipid metabolism;Chondroitin sulfate/dermatan sulfate metabolism;Keratan sulfate degradation;CS/DS degradation;Hyaluronan metabolism;Hyaluronan uptake and degradation;Sphingolipid metabolism;Metabolism of lipids and lipoproteins;Metabolism of carbohydrates	catalytic activity;beta-N-acetylhexosaminidase activity;sugar binding;beta-N-acetylglucosaminidase activity;protein homodimerization activity;cation binding;protein heterodimerization activity	skeletal system development;carbohydrate metabolic process;N-acetylglucosamine metabolic process;glycosphingolipid metabolic process;ganglioside catabolic process;cellular calcium ion homeostasis;lysosome organization;penetration of zona pellucida;sensory perception of sound;locomotory behavior;male courtship behavior;cell death;phospholipid biosynthetic process;oligosaccharide catabolic process;…	acrosomal vesicle;soluble fraction;lysosome;membrane	21.3254	12.6357	13.6093	14.5734	0.592518	0.638172	0.683381		45	Kegg:00062	Fatty acid elongation in mitochondria	1	23	8	34208	0.00536677	0.0143114	ACAA2
299	TC298059	sphingomyelin phosphodiesterase 4, neutral membrane (neutral sphingomyelinase-3)	SMPD4	55627	NP_001164554:NP_060221:NP_060421	LAQLITQAK	Sphingolipid metabolism;Metabolic pathways	Metabolism;Glycosphingolipid metabolism;Sphingolipid metabolism;Metabolism of lipids and lipoproteins	sphingomyelin phosphodiesterase activity;hydrolase activity;metal ion binding;sphingomyelin phosphodiesterase D activity	sphingomyelin catabolic process;glycerophospholipid catabolic process;ceramide biosynthetic process;cellular response to tumor necrosis factor	Golgi membrane;endoplasmic reticulum;endoplasmic reticulum membrane;Golgi apparatus;trans-Golgi network;membrane;integral to membrane	4.05343	2.40529	2.17069	2.5295	0.593396	0.53552	0.62404		46	Kegg:00400	Phenylalanine, tyrosine and tryptophan biosynthesis	1	23	5	34208	0.00335747	0.0107439	GOT1
42	TC290773	citrate synthase	CS	1431	NP_004068	DILADLIPK	Citrate cycle (TCA cycle);Glyoxylate and dicarboxylate metabolism;Metabolic pathways;Citrate cycle, first carbon oxidation, oxaloacetate => 2-oxoglutarate;2-Oxocarboxylic acid metabolism;Biosynthesis of amino acids;Carbon metabolism;Citrate cycle (TCA cycle, Krebs cycle)	Mitochondrial protein import;Metabolism of proteins;The citric acid (TCA) cycle and respiratory electron transport;Metabolism;Citric acid cycle (TCA cycle);Pyruvate metabolism and Citric Acid (TCA) cycle	citrate (Si)-synthase activity;transferase activity	carbohydrate metabolic process;acetyl-CoA metabolic process;tricarboxylic acid cycle;citrate metabolic process;oxaloacetate metabolic process;cellular carbohydrate metabolic process	mitochondrion;mitochondrial matrix	65.159	38.7002	49.915	36.723	0.593935	0.766049	0.563592		47	Kegg:00450	Selenocompound metabolism	1	23	13	34208	0.00870699	0.0199017	PAPSS2
308	TC19746	lipase A, lysosomal acid, cholesterol esterase	LIPA	3988	NP_000226:NP_001121077:NP_001275908	EFLPQSAFLK	Steroid biosynthesis;Lysosome	情報なし	sterol esterase activity;lipase activity;hydrolase activity	lipid metabolic process;fatty acid metabolic process;lipid catabolic process;sterol metabolic process	lysosome	11.4083	6.7846	10.4047	7.90888	0.594706	0.912028	0.693255
12	TC229404	glucosamine-6-phosphate deaminase 1	GNPDA1	10007	NP_005462:XP_005268405:XP_006714810:XP_011535839	IIQFNPGPEK	Amino sugar and nucleotide sugar metabolism;Metabolic pathways	情報なし	glucosamine-6-phosphate deaminase activity;hydrolase activity	carbohydrate metabolic process;glucosamine catabolic process;N-acetylglucosamine metabolic process;generation of precursor metabolites and energy;single fertilization	cytoplasm	17.4937	10.4144	14.751	9.98724	0.595324	0.843215	0.570904
328	TC97662	catalase	CAT	847	NP_001743	ADVLTTGAGNPVGDK	Tryptophan metabolism;Glyoxylate and dicarboxylate metabolism;Amyotrophic lateral sclerosis (ALS);Peroxisome;Carbon metabolism;FoxO signaling pathway;Longevity regulating pathway - mammal;Longevity regulating pathway - multiple species	Metabolism;Metabolism of nucleotides;Cellular responses to stress;Detoxification of Reactive Oxygen Species;Purine metabolism;Purine catabolism	aminoacylase activity;catalase activity;oxidoreductase activity, acting on peroxide as acceptor;heme binding;protein homodimerization activity;metal ion binding;NADP binding	response to reactive oxygen species;response to hypoxia;purine base metabolic process;purine nucleotide catabolic process;triglyceride metabolic process;aging;cholesterol metabolic process;aerobic respiration;UV protection;positive regulation of phosphatidylinositol 3-kinase cascade;hemoglobin metabolic process;negative regulation of NF-kappaB transcription factor activity;response to vitamin E;m…	mitochondrion;mitochondrial intermembrane space;lysosome;peroxisome;peroxisomal membrane;peroxisomal matrix;endoplasmic reticulum;Golgi apparatus;cytosol;plasma membrane	26.9478	16.1238	26.0146	18.7516	0.598337	0.96537	0.695851
67	TC127090	acetyl-CoA acyltransferase 1	ACAA1	30	NP_001123882:NP_001598	QVITLLNELK	Fatty acid degradation;Valine, leucine and isoleucine degradation;alpha-Linolenic acid metabolism;Biosynthesis of unsaturated fatty acids;PPAR signaling pathway;Metabolic pathways;Peroxisome;beta-Oxidation;Fatty acid metabolism	Metabolism;alpha-linolenic (omega3) and linoleic (omega6) acid metabolism;alpha-linolenic acid (ALA) metabolism;Beta-oxidation of very long chain fatty acids;Peroxisomal lipid metabolism;Metabolism of lipids and lipoproteins	acetyl-CoA C-acyltransferase activity;protein binding;transferase activity;transferase activity, transferring acyl groups other than amino-acyl groups	generation of precursor metabolites and energy;fatty acid metabolic process;fatty acid beta-oxidation using acyl-CoA oxidase;cellular lipid metabolic process	peroxisome;peroxisomal matrix;intracellular membrane-bounded organelle	15.7841	9.51684	13.4204	10.3952	0.602937	0.850245	0.658588
7	TC245589	phosphoglucomutase 3	PGM3	5238	NP_001186846:NP_001186847:NP_001186848:NP_056414:XP_016866424:XP_016866425:XP_016866426:XP_016866427	VLIDISEK	Amino sugar and nucleotide sugar metabolism;Metabolic pathways	Metabolism of proteins;Biosynthesis of the N-glycan precursor (dolichol lipid-linked oligosaccharide, LLO) and transfer to a nascent protein;Asparagine N-linked glycosylation;Synthesis of UDP-N-acetyl-glucosamine;Synthesis of substrates in N-glycan biosythesis;Post-translational protein modification	magnesium ion binding;phosphoacetylglucosamine mutase activity;phosphoglucomutase activity;isomerase activity	carbohydrate metabolic process;glucosamine metabolic process;UDP-N-acetylglucosamine biosynthetic process;dolichol-linked oligosaccharide biosynthetic process;embryo development ending in birth or egg hatching;protein N-linked glycosylation via asparagine;glucose 1-phosphate metabolic process;hemopoiesis;post-translational protein modification;cellular protein metabolic process	cellular_component;cytosol	16.0419	9.73618	13.6315	13.1378	0.606923	0.849746	0.818967
68	TC109176	acyl-CoA dehydrogenase, C-4 to C-12 straight chain	ACADM	34	NP_000007:NP_001120800:NP_001272971:NP_001272972:NP_001272973	ENVLIGDGAGFK	Fatty acid degradation;Valine, leucine and isoleucine degradation;beta-Alanine metabolism;Propanoate metabolism;PPAR signaling pathway;Metabolic pathways;Malonate semialdehyde pathway, propanoyl-CoA => acetyl-CoA;Leucine degradation, leucine => acetoacetate + acetyl-CoA;beta-Oxidation;Carbon metabolism;Fatty acid metabolism	Metabolism;PPARA activates gene expression;Regulation of lipid metabolism by Peroxisome proliferator-activated receptor alpha (PPARalpha);Fatty acid, triacylglycerol, and ketone body metabolism;Metabolism of lipids and lipoproteins;mitochondrial fatty acid beta-oxidation of saturated fatty acids;mitochondrial fatty acid beta-oxidation of unsaturated fatty acids;Mitochondrial Fatty Acid Beta-Oxida…	acyl-CoA dehydrogenase activity;identical protein binding;flavin adenine dinucleotide binding;medium-chain-acyl-CoA dehydrogenase activity	fatty acid beta-oxidation;carnitine metabolic process, CoA-linked;fatty acid beta-oxidation using acyl-CoA dehydrogenase;cellular lipid metabolic process;carnitine biosynthetic process;medium-chain fatty acid metabolic process;medium-chain fatty acid catabolic process;oxidation-reduction process	mitochondrion;mitochondrial matrix	36.8883	22.7593	23.0227	24.0917	0.616979	0.62412	0.653099
240	TC77240	sterol carrier protein 2	SCP2	6342	NP_001007099:NP_001180528:NP_001180529:NP_001180546:NP_002970:XP_005271160:XP_011540237:XP_016857534	TIPTDK	Primary bile acid biosynthesis;PPAR signaling pathway;Metabolic pathways;Peroxisome;Bile acid biosynthesis, cholesterol => cholate/chenodeoxycholate	Metabolism;Synthesis of bile acids and bile salts;Synthesis of bile acids and bile salts via 7alpha-hydroxycholesterol;Bile acid and bile salt metabolism;alpha-linolenic (omega3) and linoleic (omega6) acid metabolism;alpha-linolenic acid (ALA) metabolism;Beta-oxidation of pristanoyl-CoA;Peroxisomal lipid metabolism;Metabolism of lipids and lipoproteins	catalytic activity;protein binding;lipid binding;transferase activity;transferase activity, transferring acyl groups other than amino-acyl groups;sterol binding;propanoyl-CoA C-acyltransferase activity	steroid biosynthetic process;bile acid biosynthetic process;transport;lipid transport;peroxisome organization;bile acid metabolic process;fatty acid beta-oxidation using acyl-CoA oxidase;cellular lipid metabolic process	nucleus;nucleolus;cytoplasm;mitochondrion;peroxisome;peroxisomal matrix;intracellular membrane-bounded organelle	9.41467	5.83117	6.30285	5.91356	0.619371	0.669471	0.628122
22	TC58231	carbonyl reductase 1	CBR1	873	NP_001273718:NP_001748	LFSGDVVLTAR	Arachidonic acid metabolism;Metabolism of xenobiotics by cytochrome P450;Metabolic pathways;Chemical carcinogenesis	Metabolism;Arachidonic acid metabolism;Synthesis of Prostaglandins (PG) and Thromboxanes (TX);Metabolism of lipids and lipoproteins	carbonyl reductase (NADPH) activity;binding;oxidoreductase activity;15-hydroxyprostaglandin dehydrogenase (NADP+) activity;prostaglandin-E2 9-reductase activity	drug metabolic process;vitamin K metabolic process	cytoplasm	90.6816	56.2264	61.5143	66.8514	0.620042	0.678355	0.73721
204	TC102301	ATP synthase, H+ transporting, mitochondrial Fo complex, subunit G	ATP5L	10632	NP_006467	VELVPPTPAEIPR	Oxidative phosphorylation;Metabolic pathways	The citric acid (TCA) cycle and respiratory electron transport;Metabolism;Respiratory electron transport, ATP synthesis by chemiosmotic coupling, and heat production by uncoupling proteins.;Formation of ATP by chemiosmotic coupling	hydrogen ion transmembrane transporter activity;ATPase activity;transmembrane transporter activity	ATP catabolic process;ion transport;respiratory electron transport chain;mitochondrial ATP synthesis coupled proton transport	mitochondrial proton-transporting ATP synthase complex, coupling factor F(o);mitochondrion;mitochondrial inner membrane;mitochondrial proton-transporting ATP synthase complex;membrane	55.0703	34.2325	45.0881	42.1475	0.621615	0.818737	0.76534
317	TC234209	3-hydroxybutyrate dehydrogenase, type 2	BDH2	56898	NP_064524:XP_005263197:XP_006714337:XP_011530429:XP_011530430:XP_016863950:XP_016863951	VIATDINESK	Synthesis and degradation of ketone bodies;Butanoate metabolism;Metabolic pathways	Metabolism;Fatty acid, triacylglycerol, and ketone body metabolism;Metabolism of lipids and lipoproteins;Ketone body metabolism;Synthesis of Ketone Bodies	3-hydroxybutyrate dehydrogenase activity;binding;oxidoreductase activity;oxidoreductase activity, acting on the CH-CH group of donors, NAD or NADP as acceptor;NAD binding	fatty acid beta-oxidation;siderophore biosynthetic process;heme metabolic process;iron ion homeostasis	cytoplasm;mitochondrion	4.49316	2.81983	6.44848	6.39472	0.627584	1.43518	1.42321
167	TC33235	pyrophosphatase (inorganic) 1	PPA1	5464	NP_066952	AAPFSLEYR	Oxidative phosphorylation	Cytosolic tRNA aminoacylation;tRNA Aminoacylation;Gene Expression	magnesium ion binding;inorganic diphosphatase activity;hydrolase activity	tRNA aminoacylation for protein translation;phosphate metabolic process;gene expression;diphosphate metabolic process	cytoplasm;cytosol	51.723	32.5494	32.6508	30.5858	0.629302	0.631263	0.591338
10	TC170428	UDP-N-acteylglucosamine pyrophosphorylase 1-like 1	UAP1L1	91373	NP_997192:XP_006717380:XP_011517484	LLPAVTFDGK	Amino sugar and nucleotide sugar metabolism;Metabolic pathways	情報なし	transferase activity;nucleotidyltransferase activity	metabolic process	情報なし	3.15157	1.98448	4.11194	3.3336	0.629678	1.30473	1.05776
257	TC235567	5-aminoimidazole-4-carboxamide ribonucleotide formyltransferase/IMP cyclohydrolase	ATIC	471	NP_004035	NLTALGLNLVASGGTAK	Purine metabolism;One carbon pool by folate;Metabolic pathways;Inosine monophosphate biosynthesis, PRPP + glutamine => IMP	Metabolism;Metabolism of nucleotides;Purine ribonucleoside monophosphate biosynthesis;Purine metabolism	IMP cyclohydrolase activity;phosphoribosylaminoimidazolecarboxamide formyltransferase activity;transferase activity;hydrolase activity;protein homodimerization activity	nucleobase, nucleoside, nucleotide and nucleic acid metabolic process;purine base metabolic process;purine nucleotide biosynthetic process;purine ribonucleoside monophosphate biosynthetic process;organ regeneration;nucleobase, nucleoside and nucleotide metabolic process	mitochondrion;cytosol	33.8854	21.4151	22.7312	23.6117	0.631986	0.670825	0.696809
300	TC123074	sphingosine-1-phosphate lyase 1	SGPL1	8879	NP_003892	ALPSQGLSSSAVLEK	Sphingolipid metabolism;Metabolic pathways;Sphingosine degradation;Sphingolipid signaling pathway	Metabolism;Sphingolipid de novo biosynthesis;Sphingolipid metabolism;Metabolism of lipids and lipoproteins	sphinganine-1-phosphate aldolase activity;lyase activity;carboxy-lyase activity;pyridoxal phosphate binding	luteinization;vasculogenesis;kidney development;lipid metabolic process;sphingolipid metabolic process;ceramide metabolic process;nitrogen compound metabolic process;apoptosis;spermatogenesis;androgen metabolic process;estrogen metabolic process;female gonad development;post-embryonic development;fibroblast migration;carboxylic acid metabolic process;hemopoiesis;sphingolipid catabolic process;Ley…	endoplasmic reticulum;endoplasmic reticulum membrane;membrane;integral to membrane;integral to endoplasmic reticulum membrane	11.5356	7.30454	7.25217	8.13637	0.633216	0.628676	0.705326
233	TC269490	biliverdin reductase A	BLVRA	644	NP_000703	DQNIFVQK	Porphyrin and chlorophyll metabolism	Metabolism;Metabolism of porphyrins;Heme degradation	biliverdin reductase activity;binding;zinc ion binding;oxidoreductase activity;metal ion binding	porphyrin metabolic process;heme catabolic process;oxidation-reduction process	cytoplasm;cytosol	15.7393	10.0139	21.7302	12.5517	0.636238	1.38064	0.797479
65	TC182794	acetyl-CoA acetyltransferase 1	ACAT1	38	NP_000010	TPIGSFLGSLSLLPATK	Fatty acid degradation;Synthesis and degradation of ketone bodies;Valine, leucine and isoleucine degradation;Lysine degradation;Tryptophan metabolism;Pyruvate metabolism;Glyoxylate and dicarboxylate metabolism;Propanoate metabolism;Butanoate metabolism;Terpenoid backbone biosynthesis;Metabolic pathways;C5 isoprenoid biosynthesis, mevalonate pathway;Carbon metabolism;Fatty acid metabolism	Metabolism;Fatty acid, triacylglycerol, and ketone body metabolism;Metabolism of lipids and lipoproteins;Branched-chain amino acid catabolism;Metabolism of amino acids and derivatives;Ketone body metabolism;Utilization of Ketone Bodies;Synthesis of Ketone Bodies	acetyl-CoA C-acetyltransferase activity;transferase activity;transferase activity, transferring acyl groups other than amino-acyl groups;enzyme binding;protein homodimerization activity;metal ion binding;coenzyme binding	liver development;brain development;branched chain family amino acid catabolic process;response to hormone stimulus;response to organic cyclic compound;cellular nitrogen compound metabolic process;response to starvation;acetoacetic acid biosynthetic process;cellular lipid metabolic process;cellular ketone body metabolic process;ketone body biosynthetic process;ketone body catabolic process;protei…	mitochondrion;mitochondrial inner membrane;mitochondrial matrix	42.2244	26.8742	32.4111	29.1658	0.636462	0.767592	0.690733
61	TC52664	alkylglycerone phosphate synthase	AGPS	8540	NP_003650	AASAATAAPTATPAAQESGTIPK	Ether lipid metabolism;Metabolic pathways;Peroxisome	Metabolism;Peroxisomal lipid metabolism;Metabolism of lipids and lipoproteins;Plasmalogen biosynthesis	alkylglycerone-phosphate synthase activity;UDP-N-acetylmuramate dehydrogenase activity;oxidoreductase activity, acting on CH-OH group of donors;transferase activity;flavin adenine dinucleotide binding	lipid metabolic process;lipid biosynthetic process;ether lipid biosynthetic process;response to chemical stimulus;cellular lipid metabolic process	mitochondrion;peroxisome;peroxisomal membrane;peroxisomal matrix;plasma membrane;intracellular membrane-bounded organelle	21.5312	13.7126	15.139	10.0808	0.63687	0.70312	0.468193
265	TC86471	ribonucleotide reductase M2 B (TP53 inducible)	RRM2B	50484	NP_001165948:NP_001165949:NP_056528	LLVELGFSK	Purine metabolism;Pyrimidine metabolism;Glutathione metabolism;p53 signaling pathway;Metabolic pathways	Metabolism;Metabolism of nucleotides;Generic Transcription Pathway;Transcriptional Regulation by TP53;Synthesis and interconversion of nucleotide di- and triphosphates;TP53 Regulates Metabolic Genes;Gene Expression	ribonucleoside-diphosphate reductase activity;oxidoreductase activity;transition metal ion binding	kidney development;renal system process;DNA replication;mitochondrial DNA replication;DNA repair;induction of apoptosis;response to oxidative stress;deoxyribonucleoside diphosphate metabolic process;deoxyribonucleoside triphosphate metabolic process;deoxyribonucleotide biosynthetic process;nucleobase, nucleoside and nucleotide interconversion;nucleobase, nucleoside and nucleotide metabolic process	nucleus;nucleoplasm;nucleolus;cytoplasm	7.86505	5.0228	8.59742	8.22806	0.638623	1.09312	1.04615
63	TC144874	dodecenoyl-CoA isomerase	DCI	1632	NP_001171500:NP_001910	DADVQNFVSFISK	Fatty acid degradation	Metabolism;Fatty acid, triacylglycerol, and ketone body metabolism;Metabolism of lipids and lipoproteins;mitochondrial fatty acid beta-oxidation of unsaturated fatty acids;Mitochondrial Fatty Acid Beta-Oxidation	dodecenoyl-CoA delta-isomerase activity;intramolecular oxidoreductase activity;identical protein binding	fatty acid metabolic process;fatty acid beta-oxidation;cellular lipid metabolic process	mitochondrion;mitochondrial inner membrane;mitochondrial matrix	58.4577	37.3876	53.039	51.6775	0.639566	0.907304	0.884014
244	TC179064	adenylate kinase 3	AK3	50808	NP_001186781:NP_001186782:NP_001186784:NP_001186785:NP_057366	TLPQAEALDR	Purine metabolism;Adenine ribonucleotide biosynthesis, IMP => ADP,ATP	Hemostasis;Factors involved in megakaryocyte development and platelet production	nucleotide binding;adenylate kinase activity;ATP binding;GTP binding;transferase activity;nucleobase, nucleoside, nucleotide kinase activity;identical protein binding;nucleoside triphosphate adenylate kinase activity	nucleobase, nucleoside, nucleotide and nucleic acid metabolic process;AMP phosphorylation;blood coagulation	mitochondrion;mitochondrial matrix	13.4234	8.59342	5.93774	5.86676	0.64018	0.442341	0.437053
125	TC59495	aldehyde dehydrogenase 3 family, member A2	ALDH3A2	224	NP_000373:NP_001026976:XP_011522034:XP_011522035:XP_016879844:XP_016879845:XP_016879846:XP_016879847	DILTAIAADLCK	Glycolysis / Gluconeogenesis;Pentose and glucuronate interconversions;Ascorbate and aldarate metabolism;Fatty acid degradation;Valine, leucine and isoleucine degradation;Lysine degradation;Arginine and proline metabolism;Histidine metabolism;Tryptophan metabolism;beta-Alanine metabolism;Glycerolipid metabolism;Pyruvate metabolism;Metabolic pathways;GABA biosynthesis, eukaryotes, putrescine => GABA	Metabolism;Sphingolipid de novo biosynthesis;Sphingolipid metabolism;Metabolism of lipids and lipoproteins	3-chloroallyl aldehyde dehydrogenase activity;aldehyde dehydrogenase (NAD) activity;aldehyde dehydrogenase [NAD(P)+] activity;oxidoreductase activity	cellular aldehyde metabolic process;lipid metabolic process;central nervous system development;peripheral nervous system development;epidermis development	endoplasmic reticulum;endoplasmic reticulum membrane;membrane;integral to membrane	1.14881	0.746881	1.27046	0.977692	0.650134	1.10589	0.851047
306	TC179517	glucan (1,4-alpha-), branching enzyme 1	GBE1	2632	NP_000149	VVITSK	Starch and sucrose metabolism;Metabolic pathways	Metabolism;Glycogen synthesis;Glucose metabolism;Metabolism of carbohydrates	1,4-alpha-glucan branching enzyme activity;hydrolase activity, hydrolyzing O-glycosyl compounds;transferase activity, transferring glycosyl groups;cation binding	carbohydrate metabolic process;glycogen metabolic process;glycogen biosynthetic process;glucose metabolic process;generation of precursor metabolites and energy	cytosol	23.8376	15.5575	20.1509	25.2064	0.652648	0.84534	1.05742
190	TC242578	NADH dehydrogenase (ubiquinone) flavoprotein 1, 51kDa	NDUFV1	4723	NP_001159574:NP_009034	GPDWILGEIK	Oxidative phosphorylation;Alzheimer's disease;Parkinson's disease;Huntington's disease;Metabolic pathways;Non-alcoholic fatty liver disease (NAFLD)	The citric acid (TCA) cycle and respiratory electron transport;Metabolism;Respiratory electron transport, ATP synthesis by chemiosmotic coupling, and heat production by uncoupling proteins.;Respiratory electron transport;Complex I biogenesis	NADH dehydrogenase activity;NADH dehydrogenase (ubiquinone) activity;FMN binding;metal ion binding;NAD binding;4 iron, 4 sulfur cluster binding	mitochondrial electron transport, NADH to ubiquinone;transport;respiratory electron transport chain	mitochondrion;mitochondrial inner membrane;mitochondrial respiratory chain complex I;membrane;respiratory chain	11.2661	7.36062	10.0419	9.82378	0.653342	0.891337	0.871977
136	TC44524	lactate dehydrogenase B	LDHB	3945	NP_001167568:NP_002291	LIAPVAEEEATVPNNK	Glycolysis / Gluconeogenesis;Pyruvate metabolism;Propanoate metabolism;Cysteine and methionine metabolism;Metabolic pathways;Glucagon signaling pathway	The citric acid (TCA) cycle and respiratory electron transport;Metabolism;Pyruvate metabolism;Pyruvate metabolism and Citric Acid (TCA) cycle	L-lactate dehydrogenase activity;binding;oxidoreductase activity;identical protein binding;NAD binding	lactate metabolic process;pyruvate metabolic process;glycolysis;NAD metabolic process;cellular carbohydrate metabolic process	soluble fraction;cytoplasm;mitochondrion;cytosol	117.583	77.2849	84.4333	72.7379	0.657279	0.718073	0.618609
71	TC231528	hydroxyacyl-CoA dehydrogenase/3-ketoacyl-CoA thiolase/enoyl-CoA hydratase (trifunctional protein), alpha subunit	HADHA	3030	NP_000173	IIDVVK	Fatty acid elongation;Fatty acid degradation;Valine, leucine and isoleucine degradation;Lysine degradation;Tryptophan metabolism;beta-Alanine metabolism;Propanoate metabolism;Butanoate metabolism;Biosynthesis of unsaturated fatty acids;Metabolic pathways;Malonate semialdehyde pathway, propanoyl-CoA => acetyl-CoA;Lysine degradation, lysine => saccharopine => acetoacetyl-CoA;Fatty acid biosynthesis…	Metabolism;Acyl chain remodeling of CL;Glycerophospholipid biosynthesis;Phospholipid metabolism;Fatty acid, triacylglycerol, and ketone body metabolism;Metabolism of lipids and lipoproteins;Beta oxidation of myristoyl-CoA to lauroyl-CoA;mitochondrial fatty acid beta-oxidation of saturated fatty acids;mitochondrial fatty acid beta-oxidation of unsaturated fatty acids;Mitochondrial Fatty Acid Beta-…	fatty-acyl-CoA binding;3-hydroxyacyl-CoA dehydrogenase activity;acetyl-CoA C-acetyltransferase activity;enoyl-CoA hydratase activity;protein binding;oxidoreductase activity;long-chain-enoyl-CoA hydratase activity;long-chain-3-hydroxyacyl-CoA dehydrogenase activity;lyase activity;NAD binding	fatty acid metabolic process;fatty acid beta-oxidation;response to drug;cellular lipid metabolic process	nucleolus;cytoplasm;mitochondrion;mitochondrial inner membrane;mitochondrial matrix;fatty acid beta-oxidation multienzyme complex;mitochondrial nucleoid	63.3259	41.6429	54.1234	42.1137	0.657596	0.85468	0.66503
314	TC228120	mercaptopyruvate sulfurtransferase	MPST	4357	NP_001013454:NP_001123989:NP_066949:XP_005261667:XP_011528497:XP_011528498	AQLDPAFIK	Sulfur metabolism;Cysteine and methionine metabolism;Metabolic pathways;Sulfur relay system	情報なし	thiosulfate sulfurtransferase activity;transferase activity;3-mercaptopyruvate sulfurtransferase activity	cyanate catabolic process;response to toxin	cytoplasm;mitochondrion;mitochondrial inner membrane	9.75078	6.43768	7.83177	8.9327	0.660222	0.803194	0.916102
200	TC15872	NADH dehydrogenase (ubiquinone) 1 beta subcomplex, 7, 18kDa	NDUFB7	4713	NP_004137:XP_011526341	GQGPGEVDPK	Oxidative phosphorylation;Alzheimer's disease;Parkinson's disease;Huntington's disease;Metabolic pathways;Non-alcoholic fatty liver disease (NAFLD)	The citric acid (TCA) cycle and respiratory electron transport;Metabolism;Respiratory electron transport, ATP synthesis by chemiosmotic coupling, and heat production by uncoupling proteins.;Respiratory electron transport;Complex I biogenesis	NADH dehydrogenase activity;NADH dehydrogenase (ubiquinone) activity	mitochondrial electron transport, NADH to ubiquinone;transport;respiratory electron transport chain	mitochondrion;mitochondrial inner membrane;mitochondrial respiratory chain complex I;mitochondrial intermembrane space;membrane;respiratory chain	15.6355	10.3747	15.2873	13.9821	0.663532	0.97773	0.894249
294	TC226841	malic enzyme 2, NAD(+)-dependent, mitochondrial	ME2	4200	NP_001161807:NP_002387	LFTPDVIR	Pyruvate metabolism;Carbon metabolism	情報なし	malate dehydrogenase (decarboxylating) activity;binding;electron carrier activity;oxidoreductase activity;malate dehydrogenase (oxaloacetate-decarboxylating) activity;metal ion binding;NAD binding	malate metabolic process	mitochondrion;mitochondrial matrix;intracellular membrane-bounded organelle	16.7731	11.1676	9.46917	16.0417	0.665807	0.564546	0.956397
103	TC172349	lysophosphatidylcholine acyltransferase 1	LPCAT1	79888	NP_079106:XP_005248430:XP_011512434:XP_011512436:XP_016865368	TLDTIQLAFK	Glycerophospholipid metabolism;Ether lipid metabolism;Metabolic pathways	Metabolism;Acyl chain remodelling of PC;Acyl chain remodelling of PG;Synthesis of PA;Glycerophospholipid biosynthesis;Phospholipid metabolism;Fatty acid, triacylglycerol, and ketone body metabolism;Metabolism of lipids and lipoproteins;Triglyceride Biosynthesis	calcium ion binding;transferase activity;1-acylglycerophosphocholine O-acyltransferase activity;1-alkylglycerophosphocholine O-acetyltransferase activity	metabolic process;phospholipid biosynthetic process;retina development in camera-type eye	Golgi membrane;endoplasmic reticulum;endoplasmic reticulum membrane;Golgi apparatus;membrane;integral to membrane	19.1789	12.8266	18.9659	16.0774	0.668788	0.988896	0.838287
229	TC44061	transaldolase 1	TALDO1	6888	NP_006746	LVPVLSAK	Pentose phosphate pathway;Metabolic pathways;Pentose phosphate pathway (Pentose phosphate cycle);Pentose phosphate pathway, non-oxidative phase, fructose 6P => ribose 5P;Biosynthesis of amino acids;Carbon metabolism	Metabolism;Integration of energy metabolism;Insulin effects increased synthesis of Xylulose-5-Phosphate;Pentose phosphate pathway (hexose monophosphate shunt);Metabolism of carbohydrates	sedoheptulose-7-phosphate:D-glyceraldehyde-3-phosphate glyceronetransferase activity;transferase activity;monosaccharide binding	carbohydrate metabolic process;xylulose biosynthetic process;fructose 6-phosphate metabolic process;pentose-phosphate shunt;energy reserve metabolic process;pentose-phosphate shunt, non-oxidative branch;glyceraldehyde-3-phosphate metabolic process	soluble fraction;cytoplasm;microsome;cytosol	91.575	61.7857	86.0013	61.8473	0.674701	0.939135	0.675373
153	TC231744	glycosyltransferase 25 domain containing 1	GLT25D1	79709	NP_078932	LLAAEPLSK	Lysine degradation;Other types of O-glycan biosynthesis	Extracellular matrix organization;Collagen formation;Collagen biosynthesis and modifying enzymes	transferase activity, transferring glycosyl groups;procollagen galactosyltransferase activity	lipopolysaccharide biosynthetic process	endoplasmic reticulum;endoplasmic reticulum lumen	47.9887	32.7095	38.9534	35.5083	0.681608	0.811722	0.739932
197	TC118322	NADH dehydrogenase (ubiquinone) 1 beta subcomplex, 10, 22kDa	NDUFB10	4716	NP_004539	EVEQFTQVAK	Oxidative phosphorylation;Alzheimer's disease;Parkinson's disease;Huntington's disease;Metabolic pathways;Non-alcoholic fatty liver disease (NAFLD)	The citric acid (TCA) cycle and respiratory electron transport;Metabolism;Respiratory electron transport, ATP synthesis by chemiosmotic coupling, and heat production by uncoupling proteins.;Respiratory electron transport;Complex I biogenesis	protein binding;NADH dehydrogenase (ubiquinone) activity	mitochondrial electron transport, NADH to ubiquinone;transport;respiratory electron transport chain	mitochondrion;mitochondrial inner membrane;mitochondrial respiratory chain complex I;membrane;respiratory chain	25.6175	17.4871	13.4512	20.6663	0.682623	0.525081	0.806727
226	TC297561	phosphogluconate dehydrogenase	PGD	5226	NP_001291380:NP_001291381:NP_002622	TIFQGIAAK	Pentose phosphate pathway;Glutathione metabolism;Metabolic pathways;Pentose phosphate pathway (Pentose phosphate cycle);Pentose phosphate pathway, oxidative phase, glucose 6P => ribulose 5P;Carbon metabolism	Metabolism;Pentose phosphate pathway (hexose monophosphate shunt);Metabolism of carbohydrates	phosphogluconate dehydrogenase (decarboxylating) activity;binding;oxidoreductase activity;NADP binding	carbohydrate metabolic process;pentose-phosphate shunt;pentose-phosphate shunt, oxidative branch;pentose biosynthetic process;oxidation-reduction process	cytoplasm;cytosol	59.2838	40.6891	51.2582	44.8284	0.686344	0.864624	0.756165
180	TC304937	ATP synthase, H+ transporting, mitochondrial F1 complex, delta subunit	ATP5D	513	NP_001001975:NP_001678	IEANEALVK	Oxidative phosphorylation;Alzheimer's disease;Parkinson's disease;Huntington's disease;Metabolic pathways	The citric acid (TCA) cycle and respiratory electron transport;Metabolism;Respiratory electron transport, ATP synthesis by chemiosmotic coupling, and heat production by uncoupling proteins.;Formation of ATP by chemiosmotic coupling	transporter activity;ATP binding;ATPase activity;transmembrane transporter activity;protein complex binding;ADP binding;hydrogen ion transporting ATP synthase activity, rotational mechanism;proton-transporting ATPase activity, rotational mechanism	oxidative phosphorylation;ADP biosynthetic process;ATP catabolic process;ATP biosynthetic process;ion transport;proton transport;respiratory electron transport chain;mitochondrial ATP synthesis coupled proton transport;response to copper ion	mitochondrial proton-transporting ATP synthase complex, catalytic core F(1);mitochondrion;mitochondrial inner membrane;mitochondrial proton-transporting ATP synthase complex;mitochondrial matrix;membrane	102.707	70.8378	63.0772	81.4065	0.689708	0.614148	0.79261
44	TC109438	isocitrate dehydrogenase 3 (NAD+) alpha	IDH3A	3419	NP_005521:XP_016877607	NVTAIQGPGGK	Citrate cycle (TCA cycle);Metabolic pathways;Citrate cycle, first carbon oxidation, oxaloacetate => 2-oxoglutarate;2-Oxocarboxylic acid metabolism;Biosynthesis of amino acids;Carbon metabolism;Citrate cycle (TCA cycle, Krebs cycle)	The citric acid (TCA) cycle and respiratory electron transport;Metabolism;Citric acid cycle (TCA cycle);Pyruvate metabolism and Citric Acid (TCA) cycle	magnesium ion binding;isocitrate dehydrogenase (NAD+) activity;oxidoreductase activity;oxidoreductase activity, acting on the CH-OH group of donors, NAD or NADP as acceptor;NAD binding	carbohydrate metabolic process;tricarboxylic acid cycle;isocitrate metabolic process;2-oxoglutarate metabolic process;NADH metabolic process	mitochondrion;mitochondrial matrix	52.0039	36.0302	27.6094	24.0957	0.692836	0.530911	0.463345
129	TC117574	aldolase C, fructose-bisphosphate	ALDOC	230	NP_005156	GILAADESVGSMAK	Glycolysis / Gluconeogenesis;Pentose phosphate pathway;Fructose and mannose metabolism;Metabolic pathways;Glycolysis (Embden-Meyerhof pathway), glucose => pyruvate;Gluconeogenesis, oxaloacetate => fructose-6P;Biosynthesis of amino acids;Carbon metabolism	Metabolism;Glycolysis;Gluconeogenesis;Glucose metabolism;Metabolism of carbohydrates	fructose-bisphosphate aldolase activity;protein binding;cytoskeletal protein binding;lyase activity	response to hypoxia;carbohydrate metabolic process;fructose metabolic process;glucose metabolic process;gluconeogenesis;glycolysis;apoptosis;aging;response to organic nitrogen;response to organic cyclic compound;fructose 1,6-bisphosphate metabolic process;organ regeneration;protein homotetramerization;protein heterotetramerization	cytoplasm;mitochondrion;cytosol;cytoskeleton;axon	6.6975	4.65506	4.16754	5.27978	0.695045	0.622253	0.788321
173	TC173048	ubiquinol-cytochrome c reductase, complex III subunit VII, 9.5kDa	UQCRQ	27089	NP_055217	GIPNVLR	Oxidative phosphorylation;Alzheimer's disease;Parkinson's disease;Huntington's disease;Cardiac muscle contraction;Metabolic pathways;Non-alcoholic fatty liver disease (NAFLD)	The citric acid (TCA) cycle and respiratory electron transport;Metabolism;Respiratory electron transport, ATP synthesis by chemiosmotic coupling, and heat production by uncoupling proteins.;Respiratory electron transport	ubiquinol-cytochrome-c reductase activity	transport;subthalamus development;pons development;cerebellar Purkinje cell layer development;hippocampus development;thalamus development;hypothalamus development;pyramidal neuron development;respiratory electron transport chain;midbrain development	mitochondrion;mitochondrial inner membrane;membrane;respiratory chain	58.3357	40.6309	30.5563	33.7489	0.696502	0.5238	0.578529
115	TC241514	dihydrolipoamide dehydrogenase	DLD	1738	NP_000099	ALTGGIAHLFK	Glycolysis / Gluconeogenesis;Citrate cycle (TCA cycle);Glycine, serine and threonine metabolism;Valine, leucine and isoleucine degradation;Pyruvate metabolism;Glyoxylate and dicarboxylate metabolism;Propanoate metabolism;Metabolic pathways;Citrate cycle, second carbon oxidation, 2-oxoglutarate => oxaloacetate;Leucine degradation, leucine => acetoacetate + acetyl-CoA;Pyruvate oxidation, pyruvate =…	Signal Transduction;The citric acid (TCA) cycle and respiratory electron transport;Metabolism;Regulation of pyruvate dehydrogenase (PDH) complex;Glyoxylate metabolism and glycine degradation;Signaling by Retinoic Acid;Pyruvate metabolism;Branched-chain amino acid catabolism;Lysine catabolism;Metabolism of amino acids and derivatives;Citric acid cycle (TCA cycle);Pyruvate metabolism and Citric Aci…	dihydrolipoyl dehydrogenase activity;oxidoreductase activity;lipoamide binding;flavin adenine dinucleotide binding;NAD binding	pyruvate metabolic process;tricarboxylic acid cycle;2-oxoglutarate metabolic process;mitochondrial electron transport, NADH to ubiquinone;proteolysis;lysine catabolic process;gastrulation;aging;branched chain family amino acid catabolic process;lipoate metabolic process;regulation of acetyl-CoA biosynthetic process from pyruvate;cellular nitrogen compound metabolic process;regulation of membrane …	cytoplasm;mitochondrion;mitochondrial matrix;flagellum;acrosomal matrix;oxoglutarate dehydrogenase complex;pyruvate dehydrogenase complex	72.7276	51.4701	60.9696	51.1524	0.707711	0.838328	0.703342
17	TC236059	isoleucyl-tRNA synthetase	IARS	3376	NP_002152:NP_038203	AVPSWFVR	Aminoacyl-tRNA biosynthesis	Metabolism;Cytosolic tRNA aminoacylation;tRNA Aminoacylation;Metabolism of amino acids and derivatives;Gene Expression;SeMet incorporation into proteins;Selenoamino acid metabolism	nucleotide binding;aminoacyl-tRNA ligase activity;isoleucine-tRNA ligase activity;protein binding;ATP binding;ligase activity	tRNA aminoacylation for protein translation;isoleucyl-tRNA aminoacylation;gene expression	soluble fraction;nucleus;nucleolus;cytoplasm;cytosol	17.3882	12.4457	18.7041	14.8049	0.715755	1.07568	0.851436
52	TC70428	adenosylhomocysteinase	AHCY	191	NP_000678:NP_001155238:NP_001309013:NP_001309014:NP_001309015:XP_005260374:XP_011526958:XP_011526959:XP_011526960:XP_011526961:XP_016883197:XP_016883198:XP_016883199	IILLAEGR	Cysteine and methionine metabolism;Metabolic pathways;Methionine degradation	Metabolism;Phase II conjugation;Methylation;Sulfur amino acid metabolism;Biological oxidations;Metabolism of amino acids and derivatives;Metabolism of ingested SeMet, Sec, MeSec into H2Se;Selenoamino acid metabolism	adenosylhomocysteinase activity;hydrolase activity	one-carbon metabolic process;xenobiotic metabolic process;methylation	cytoplasm;cytosol;melanosome	38.6761	27.6998	36.5372	35.3145	0.716199	0.944696	0.913082
57	TC117326	methionine adenosyltransferase II, beta	MAT2B	27430	NP_037415:NP_877725	VLVTGATGLLGR	Cysteine and methionine metabolism;Metabolic pathways;Methionine salvage pathway;Methionine degradation;Biosynthesis of amino acids	Metabolism;Phase II conjugation;Methylation;Biological oxidations	protein binding;dTDP-4-dehydrorhamnose reductase activity;methionine adenosyltransferase regulator activity	S-adenosylmethionine biosynthetic process;xenobiotic metabolic process;methylation;extracellular polysaccharide biosynthetic process	intracellular;nucleus;mitochondrion;cytosol;methionine adenosyltransferase complex	8.00461	5.75029	5.6112	4.91914	0.718372	0.700996	0.614538
176	TC197291	ATP synthase, H+ transporting, mitochondrial F1 complex, beta polypeptide	ATP5B	506	NP_001677	IPVGPETLGR	Oxidative phosphorylation;Alzheimer's disease;Parkinson's disease;Huntington's disease;Metabolic pathways	Mitochondrial protein import;Mitochondrial biogenesis;Organelle biogenesis and maintenance;Transcriptional activation of mitochondrial biogenesis;Metabolism of proteins;The citric acid (TCA) cycle and respiratory electron transport;Metabolism;Respiratory electron transport, ATP synthesis by chemiosmotic coupling, and heat production by uncoupling proteins.;Formation of ATP by chemiosmotic coupling	nucleotide binding;transporter activity;calcium ion binding;protein binding;ATP binding;hydrogen-exporting ATPase activity, phosphorylative mechanism;hydrolase activity;hydrolase activity, acting on acid anhydrides, catalyzing transmembrane movement of substances;ATPase activity;transmembrane transporter activity;lipoprotein particle receptor activity;MHC class I protein binding;eukaryotic cell s…	angiogenesis;generation of precursor metabolites and energy;ADP biosynthetic process;ATP catabolic process;lipid metabolic process;ATP biosynthetic process;transport;ion transport;receptor-mediated endocytosis;negative regulation of cell adhesion involved in substrate-bound cell migration;ATP hydrolysis coupled proton transport;proton transport;respiratory electron transport chain;mitochondrial A…	mitochondrion;mitochondrial proton-transporting ATP synthase complex;mitochondrial proton-transporting ATP synthase, catalytic core;mitochondrial matrix;plasma membrane;cell surface;mitochondrial membrane;mitochondrial nucleoid	226.605	164.618	167.523	141.884	0.726453	0.739272	0.626129
181	TC179460	ATP synthase, H+ transporting, mitochondrial F1 complex, alpha subunit 1, cardiac muscle	ATP5A1	498	NP_001001935:NP_001001937:NP_001244263:NP_001244264:NP_004037:XP_016881278	APGIIPR	Oxidative phosphorylation;Alzheimer's disease;Parkinson's disease;Huntington's disease;Metabolic pathways	Mitochondrial protein import;Metabolism of proteins;The citric acid (TCA) cycle and respiratory electron transport;Metabolism;Respiratory electron transport, ATP synthesis by chemiosmotic coupling, and heat production by uncoupling proteins.;Formation of ATP by chemiosmotic coupling	nucleotide binding;protein binding;ATP binding;hydrolase activity, acting on acid anhydrides, catalyzing transmembrane movement of substances;ATPase activity;transmembrane transporter activity;MHC class I protein binding;eukaryotic cell surface binding;ADP binding;hydrogen ion transporting ATP synthase activity, rotational mechanism;proton-transporting ATPase activity, rotational mechanism	negative regulation of endothelial cell proliferation;ADP biosynthetic process;ATP catabolic process;lipid metabolic process;ATP biosynthetic process;ion transport;embryo development;ATP hydrolysis coupled proton transport;proton transport;respiratory electron transport chain;mitochondrial ATP synthesis coupled proton transport	mitochondrial proton-transporting ATP synthase complex, catalytic core F(1);mitochondrion;mitochondrial inner membrane;mitochondrial proton-transporting ATP synthase complex;mitochondrial matrix;plasma membrane;signalosome	253.729	185.055	181.267	131.212	0.729342	0.714412	0.517134
85	TC121367	tissue specific transplantation antigen P35B	TSTA3	7264	NP_003304	VVADGAGLPGEDWVFVSSK	Fructose and mannose metabolism;Amino sugar and nucleotide sugar metabolism;Metabolic pathways	Metabolism of proteins;Biosynthesis of the N-glycan precursor (dolichol lipid-linked oligosaccharide, LLO) and transfer to a nascent protein;Asparagine N-linked glycosylation;Synthesis of substrates in N-glycan biosythesis;Post-translational protein modification;GDP-fucose biosynthesis	catalytic activity;binding;electron carrier activity;oxidoreductase activity;isomerase activity;GDP-4-dehydro-D-rhamnose reductase activity;GDP-L-fucose synthase activity;coenzyme binding	leukocyte cell-cell adhesion;nucleotide-sugar metabolic process;'de novo' GDP-L-fucose biosynthetic process;cellular metabolic process	cytoplasm	23.9157	17.4515	31.1122	29.3774	0.729709	1.30091	1.22837
4	TC235084	cytochrome b5 reductase 3	CYB5R3	1727	NP_000389:NP_001123291:NP_001165131:NP_001165132:NP_015565	GFVDLVIK	Amino sugar and nucleotide sugar metabolism	Metabolism;Vitamin C (ascorbate) metabolism;Metabolism of water-soluble vitamins and cofactors;Metabolism of vitamins and cofactors	cytochrome-b5 reductase activity;oxidoreductase activity	cholesterol biosynthetic process;vitamin metabolic process;water-soluble vitamin metabolic process;blood circulation	cytoplasm;mitochondrion;mitochondrial outer membrane;mitochondrial inner membrane;endoplasmic reticulum;endoplasmic reticulum membrane;hemoglobin complex;membrane	90.4068	66.2729	84.2392	83.5586	0.733052	0.931779	0.924251
247	TC158083	adenylosuccinate lyase	ADSL	158	NP_000017:NP_001304852:XP_011528279:XP_011528281:XP_016884125:XP_016884126:XP_016884127:XP_016884128:XP_016884129	VLSQQAASVVK	Purine metabolism;Alanine, aspartate and glutamate metabolism;Metabolic pathways;Inosine monophosphate biosynthesis, PRPP + glutamine => IMP;Adenine ribonucleotide biosynthesis, IMP => ADP,ATP	Metabolism;Metabolism of nucleotides;Purine ribonucleoside monophosphate biosynthesis;Purine metabolism	N6-(1,2-dicarboxyethyl)AMP AMP-lyase (fumarate-forming) activity;lyase activity;(S)-2-(5-amino-1-(5-phospho-D-ribosyl)imidazole-4-carboxamido)succinate AMP-lyase (fumarate-forming) activity	response to hypoxia;purine base metabolic process;purine nucleotide biosynthetic process;AMP biosynthetic process;response to nutrient;aerobic respiration;purine ribonucleoside monophosphate biosynthetic process;protein tetramerization;nucleobase, nucleoside and nucleotide metabolic process	soluble fraction;cytoplasm;cytosol	7.71533	5.65821	5.24815	6.53296	0.733372	0.680223	0.84675
46	TC56884	isocitrate dehydrogenase 3 (NAD+) gamma	IDH3G	3421	NP_004126:NP_777358	SLPGVVTR	Citrate cycle (TCA cycle);Metabolic pathways;Citrate cycle, first carbon oxidation, oxaloacetate => 2-oxoglutarate;2-Oxocarboxylic acid metabolism;Biosynthesis of amino acids;Carbon metabolism;Citrate cycle (TCA cycle, Krebs cycle)	Mitochondrial protein import;Metabolism of proteins;The citric acid (TCA) cycle and respiratory electron transport;Metabolism;Citric acid cycle (TCA cycle);Pyruvate metabolism and Citric Acid (TCA) cycle	magnesium ion binding;isocitrate dehydrogenase (NAD+) activity;ATP binding;oxidoreductase activity;oxidoreductase activity, acting on the CH-OH group of donors, NAD or NADP as acceptor;NAD binding	carbohydrate metabolic process;tricarboxylic acid cycle;isocitrate metabolic process;2-oxoglutarate metabolic process;NADH metabolic process;negative regulation of growth	nucleus;nucleolus;mitochondrion;mitochondrial matrix	20.8156	15.3023	11.9588	12.6353	0.735134	0.574513	0.607013
298	TC236025	biliverdin reductase B (flavin reductase (NADPH))	BLVRB	645	NP_000704	NIVAAMK	Riboflavin metabolism;Porphyrin and chlorophyll metabolism	Metabolism;Metabolism of porphyrins;Heme degradation	biliverdin reductase activity;binding;oxidoreductase activity;flavin reductase activity	porphyrin metabolic process;heme catabolic process	cytoplasm;cytosol	46.3358	34.616	53.7281	48.9219	0.747069	1.15954	1.05581
254	TC118067	adenylate kinase 1	AK1	203	NP_000467:NP_001305050:NP_001305051:XP_016869916:XP_016869917	ATEPVIAFYEK	Purine metabolism;Metabolic pathways;Adenine ribonucleotide biosynthesis, IMP => ADP,ATP	Metabolism;Metabolism of nucleotides;Synthesis and interconversion of nucleotide di- and triphosphates	nucleotide binding;adenylate kinase activity;ATP binding;transferase activity;nucleobase, nucleoside, nucleotide kinase activity	nucleobase, nucleoside, nucleotide and nucleic acid metabolic process;cell cycle arrest;nucleobase, nucleoside and nucleotide interconversion;ATP metabolic process;nucleobase, nucleoside and nucleotide metabolic process	cytoplasm;mitochondrion;cytosol;plasma membrane	23.5894	17.8533	27.9585	19.7776	0.756838	1.18522	0.838411
271	TC106996	5'-nucleotidase, cytosolic II	NT5C2	22978	NP_001127845:NP_036361:XP_005269689:XP_005269690:XP_005269691:XP_005269692:XP_005269693:XP_005269694:XP_005269695:XP_005269696:XP_011537839:XP_016871436:XP_016871437	GLVFDTLYGNLLK	Purine metabolism;Pyrimidine metabolism;Nicotinate and nicotinamide metabolism;Metabolic pathways	Metabolism;Metabolism of nucleotides;Abacavir transport and metabolism;Abacavir metabolism;Purine metabolism;Purine catabolism	nucleotide binding;protein binding;5'-nucleotidase activity;hydrolase activity;metal ion binding	purine base metabolic process;purine nucleotide catabolic process;nucleotide metabolic process;nucleobase, nucleoside and nucleotide metabolic process	cytoplasm;cytosol	11.1734	8.50351	11.121	11.1118	0.761051	0.995308	0.994486
282	TC58398	thymidine kinase 1, soluble	TK1	7083	NP_003249:XP_016880481	TVIVAALDGTFQR	Pyrimidine metabolism;Drug metabolism - other enzymes;Metabolic pathways	Metabolism;Metabolism of nucleotides;Pyrimidine salvage reactions;Pyrimidine metabolism	nucleotide binding;thymidine kinase activity;ATP binding;zinc ion binding;kinase activity;transferase activity;nucleoside kinase activity;metal ion binding	nucleobase, nucleoside, nucleotide and nucleic acid metabolic process;pyrimidine base metabolic process;DNA replication;nucleotide biosynthetic process;pyrimidine nucleoside salvage;protein homotetramerization;nucleobase, nucleoside and nucleotide metabolic process	cytoplasm;cytosol	9.78841	7.46373	5.0658	4.45103	0.762507	0.51753	0.454725
159	TC61754	nicotinamide nucleotide adenylyltransferase 1	NMNAT1	64802	NP_073624	LLCGADLLESFAVPNLWK	Nicotinate and nicotinamide metabolism;Metabolic pathways	Metabolism;Nicotinate metabolism;Metabolism of water-soluble vitamins and cofactors;Metabolism of vitamins and cofactors	nucleotide binding;nicotinamide-nucleotide adenylyltransferase activity;nicotinate-nucleotide adenylyltransferase activity;protein binding;ATP binding;transferase activity;nucleotidyltransferase activity	vitamin metabolic process;water-soluble vitamin metabolic process;biosynthetic process;NAD biosynthetic process;pyridine nucleotide biosynthetic process;NAD metabolic process;neuroprotection	nucleus;nucleoplasm	6.56663	5.04673	6.23117	6.6561	0.768541	0.948914	1.01362
274	TC122500	polymerase (RNA) II (DNA directed) polypeptide L, 7.6kDa	POLR2L	5441	NP_066951	LLNYAPLEK	Purine metabolism;Pyrimidine metabolism;RNA polymerase;Huntington's disease;Metabolic pathways;Cytosolic DNA-sensing pathway;Epstein-Barr virus infection	HIV Life Cycle;Late Phase of HIV Life Cycle;HIV Infection;Disease;Formation of HIV elongation complex in the absence of HIV Tat;Formation of the HIV-1 Early Elongation Complex;RNA Pol II CTD phosphorylation and interaction with CE;HIV Transcription Initiation;RNA Polymerase II HIV Promoter Escape;HIV Transcription Elongation;Transcription of the HIV genome;Formation of HIV-1 elongation complex co…	DNA binding;DNA-directed RNA polymerase activity;protein kinase activity;zinc ion binding;metal ion binding	nuclear mRNA splicing, via spliceosome;DNA repair;transcription-coupled nucleotide-excision repair;nucleotide-excision repair;regulation of transcription from RNA polymerase I promoter;transcription from RNA polymerase II promoter;transcription initiation from RNA polymerase II promoter;transcription elongation from RNA polymerase II promoter;mRNA capping;transcription from RNA polymerase III pro…	nucleus;nucleoplasm;DNA-directed RNA polymerase II, core complex	8.67957	6.67748	7.26069	8.46029	0.769334	0.836526	0.974737
170	TC304306	cytochrome c oxidase subunit IV isoform 1	COX4I1	1327	NP_001305715:NP_001305726:NP_001852	VNPIQGLASK	Oxidative phosphorylation;Alzheimer's disease;Parkinson's disease;Huntington's disease;Cardiac muscle contraction;Metabolic pathways;Non-alcoholic fatty liver disease (NAFLD)	The citric acid (TCA) cycle and respiratory electron transport;Metabolism;Respiratory electron transport, ATP synthesis by chemiosmotic coupling, and heat production by uncoupling proteins.;Generic Transcription Pathway;Transcriptional Regulation by TP53;TP53 Regulates Metabolic Genes;Respiratory electron transport;Gene Expression	cytochrome-c oxidase activity	generation of precursor metabolites and energy;response to nutrient;respiratory electron transport chain	nucleus;mitochondrion;mitochondrial inner membrane;membrane	42.139	32.634	53.1057	37.7347	0.774436	1.26025	0.895481
228	TC150890	transketolase	TKT	7086	NP_001055:NP_001128527:NP_001244957:XP_011532356:XP_011532357	IIALDGDTK	Pentose phosphate pathway;Metabolic pathways;Pentose phosphate pathway (Pentose phosphate cycle);Pentose phosphate pathway, non-oxidative phase, fructose 6P => ribose 5P;Biosynthesis of amino acids;Carbon metabolism	Metabolism;Integration of energy metabolism;Insulin effects increased synthesis of Xylulose-5-Phosphate;Pentose phosphate pathway (hexose monophosphate shunt);Metabolism of carbohydrates	magnesium ion binding;transketolase activity;transferase activity;thiamine pyrophosphate binding;monosaccharide binding	carbohydrate metabolic process;xylulose biosynthetic process;pentose-phosphate shunt;energy reserve metabolic process;pentose-phosphate shunt, non-oxidative branch;regulation of growth;ribose phosphate biosynthetic process	soluble fraction;peroxisome;endoplasmic reticulum membrane;microsome;cytosol	182.309	141.899	140.821	156.651	0.778343	0.772428	0.85926
304	TC70945	glycogen synthase 1 (muscle)	GYS1	2997	NP_001155059:NP_002094	TQVELLEAPTPALK	Starch and sucrose metabolism;Insulin signaling pathway;PI3K-Akt signaling pathway;AMPK signaling pathway;Glucagon signaling pathway;Insulin resistance	Disease;Glycogen storage diseases;Myoclonic epilepsy of Lafora;Diseases of carbohydrate metabolism;Diseases of metabolism;Metabolism;Glycogen synthesis;Glucose metabolism;Metabolism of carbohydrates;Glycogen storage disease type XV (GYG1);Glycogen storage disease type 0 (muscle GYS1);Glycogen storage disease type IV (GBE1)	glycogen (starch) synthase activity;protein binding;glucose binding;transferase activity, transferring glycosyl groups	carbohydrate metabolic process;glycogen biosynthetic process;glucose metabolic process;heart development	soluble fraction;cytoplasm;cytosol;inclusion body	4.35369	3.41054	3.70669	2.75423	0.783366	0.851389	0.632618
156	TC108733	acid phosphatase 2, lysosomal	ACP2	53	NP_001601	FLFGIYQQAEK	Lysosome	情報なし	phosphotyrosine binding;acid phosphatase activity;phosphoprotein phosphatase activity;hydrolase activity	skeletal system development;lysosome organization;response to organic substance;autophagic cell death	lysosome;lysosomal membrane;membrane;integral to membrane;synaptosome;cytoplasmic vesicle;lysosomal lumen	2.62948	2.06104	2.9342	2.44782	0.783821	1.11589	0.930913
35	TC299562	glutamic-oxaloacetic transaminase 2, mitochondrial (aspartate aminotransferase 2)	GOT2	2806	NP_001273149:NP_002071	FVTVQTISGTGALR	Arginine biosynthesis;Arginine and proline metabolism;Tyrosine metabolism;Phenylalanine metabolism;Phenylalanine, tyrosine and tryptophan biosynthesis;Alanine, aspartate and glutamate metabolism;Cysteine and methionine metabolism;Metabolic pathways;Fat digestion and absorption;2-Oxocarboxylic acid metabolism;Biosynthesis of amino acids;Carbon metabolism	Metabolism;Gluconeogenesis;Glucose metabolism;Amino acid synthesis and interconversion (transamination);Metabolism of amino acids and derivatives;Metabolism of carbohydrates	L-aspartate:2-oxoglutarate aminotransferase activity;pyridoxal phosphate binding	carbohydrate metabolic process;glucose metabolic process;gluconeogenesis;2-oxoglutarate metabolic process;oxaloacetate metabolic process;aspartate metabolic process;aspartate biosynthetic process;aspartate catabolic process;glutamate metabolic process;transport;cellular amino acid biosynthetic process;biosynthetic process;fatty acid transport;glutamate catabolic process to aspartate;glutamate cat…	mitochondrion;mitochondrial inner membrane;mitochondrial matrix;plasma membrane	69.5861	54.862	43.346	41.4894	0.788404	0.622911	0.596231
276	TC118087	polymerase (RNA) II (DNA directed) polypeptide E, 25kDa	POLR2E	5434	NP_001303252:NP_001303253:NP_002686:XP_011526372:XP_016882372	IQAGDPVAR	Purine metabolism;Pyrimidine metabolism;RNA polymerase;Huntington's disease;Metabolic pathways;Cytosolic DNA-sensing pathway;Epstein-Barr virus infection	HIV Life Cycle;Late Phase of HIV Life Cycle;HIV Infection;Disease;Formation of HIV elongation complex in the absence of HIV Tat;Formation of the HIV-1 Early Elongation Complex;RNA Pol II CTD phosphorylation and interaction with CE;HIV Transcription Initiation;RNA Polymerase II HIV Promoter Escape;HIV Transcription Elongation;Transcription of the HIV genome;Formation of HIV-1 elongation complex co…	DNA binding;DNA-directed RNA polymerase activity;protein kinase activity	nuclear mRNA splicing, via spliceosome;DNA repair;transcription-coupled nucleotide-excision repair;nucleotide-excision repair;transcription from RNA polymerase II promoter;transcription initiation from RNA polymerase II promoter;transcription elongation from RNA polymerase II promoter;mRNA capping;transcription from RNA polymerase III promoter;transcription elongation from RNA polymerase III prom…	nucleus;nucleoplasm;DNA-directed RNA polymerase II, core complex	7.79772	6.15625	6.10457	6.9559	0.789493	0.782866	0.892042
325	TC233465	farnesyl diphosphate synthase	FDPS	2224	NP_001129293:NP_001129294:NP_001995	VLTEDEMGHPEIGDAIAR	Terpenoid backbone biosynthesis;Metabolic pathways;Influenza A;HTLV-I infection	Metabolism;Regulation of cholesterol biosynthesis by SREBP (SREBF);Cholesterol biosynthesis;Activation of gene expression by SREBF (SREBP);Metabolism of lipids and lipoproteins	dimethylallyltranstransferase activity;geranyltranstransferase activity;transferase activity;metal ion binding	cholesterol biosynthetic process;isoprenoid biosynthetic process;interspecies interaction between organisms	nucleus;nucleolus;cytoplasm;mitochondrion;cytosol	24.6142	19.441	24.9401	21.5117	0.789829	1.01324	0.873955
151	TC131883	procollagen-lysine 1, 2-oxoglutarate 5-dioxygenase 1	PLOD1	5351	NP_000293:NP_001303249	IFQNLDGALDEVVLK	Lysine degradation	Extracellular matrix organization;Collagen formation;Collagen biosynthesis and modifying enzymes	iron ion binding;procollagen-lysine 5-dioxygenase activity;oxidoreductase activity, acting on single donors with incorporation of molecular oxygen, incorporation of two atoms of oxygen;oxidoreductase activity, acting on paired donors, with incorporation or reduction of molecular oxygen, 2-oxoglutarate as one donor, and incorporation of one atom each of oxygen into both donors;L-ascorbic acid bind…	response to hypoxia;protein modification process;epidermis development;hydroxylysine biosynthetic process;oxidation-reduction process	collagen;endoplasmic reticulum;membrane;rough endoplasmic reticulum membrane	80.303	63.5706	76.2652	79.6965	0.791634	0.949719	0.992448
130	TC16900	aldolase A, fructose-bisphosphate	ALDOA	226	NP_000025:NP_001121089:NP_001230106:NP_908930:NP_908932:XP_011544070	GILAADESTGSIAK	Glycolysis / Gluconeogenesis;Pentose phosphate pathway;Fructose and mannose metabolism;Metabolic pathways;Glycolysis (Embden-Meyerhof pathway), glucose => pyruvate;Gluconeogenesis, oxaloacetate => fructose-6P;HIF-1 signaling pathway;Biosynthesis of amino acids;Carbon metabolism	Hemostasis;Platelet degranulation;Platelet activation, signaling and aggregation;Response to elevated platelet cytosolic Ca2+;Metabolism;Glycolysis;Gluconeogenesis;Glucose metabolism;Metabolism of carbohydrates	actin binding;fructose-bisphosphate aldolase activity;cytoskeletal protein binding;tubulin binding;lyase activity;identical protein binding;fructose binding	platelet degranulation;carbohydrate metabolic process;fructose metabolic process;glucose metabolic process;gluconeogenesis;glycolysis;ATP biosynthetic process;striated muscle contraction;actin filament organization;blood coagulation;regulation of cell shape;platelet activation;fructose 1,6-bisphosphate metabolic process;muscle cell homeostasis;protein homotetramerization	extracellular region;cytosol;actin cytoskeleton;platelet alpha granule lumen;I band;extracellular vesicular exosome	1715.78	1363	1070.98	1097.65	0.794387	0.624193	0.639735
122	TC48327	phosphoglycerate kinase 1	PGK1	5230	NP_000282	ITLPVDFVTADK	Glycolysis / Gluconeogenesis;Metabolic pathways;Glycolysis (Embden-Meyerhof pathway), glucose => pyruvate;Glycolysis, core module involving three-carbon compounds;Gluconeogenesis, oxaloacetate => fructose-6P;HIF-1 signaling pathway;Biosynthesis of amino acids;Carbon metabolism	Metabolism;Glycolysis;Gluconeogenesis;Glucose metabolism;Metabolism of carbohydrates	nucleotide binding;phosphoglycerate kinase activity;ATP binding;transferase activity	carbohydrate metabolic process;glucose metabolic process;gluconeogenesis;glycolysis;phosphorylation	cytoplasm;cytosol	442.094	351.452	334.327	290.605	0.794971	0.756235	0.657337
101	TC121899	lysophospholipase I	LYPLA1	10434	NP_001266285:NP_001266286:NP_001266287:NP_001266288:NP_001266289:NP_006321:XP_005251184:XP_016868445:XP_016868446:XP_016868447:XP_016868448:XP_016868449	TLVNPANVTFK	Glycerophospholipid metabolism;Choline metabolism in cancer	Metabolism;Metabolism of nitric oxide;eNOS activation;eNOS activation and regulation	lysophospholipase activity;palmitoyl-(protein) hydrolase activity;hydrolase activity	lipid metabolic process;fatty acid metabolic process;nitric oxide metabolic process;regulation of nitric-oxide synthase activity	cytoplasm;mitochondrion;cytosol	16.3122	12.9754	13.0764	13.6367	0.795438	0.80163	0.835981
168	TC5326	pyrophosphatase (inorganic) 2	PPA2	27068	NP_008834:NP_789842:NP_789845	ILGILALIDEGETDWK	Oxidative phosphorylation	tRNA Aminoacylation;Mitochondrial tRNA aminoacylation;Gene Expression	magnesium ion binding;inorganic diphosphatase activity;hydrolase activity	tRNA aminoacylation for protein translation;gene expression;diphosphate metabolic process	cytoplasm;mitochondrion;mitochondrial matrix	20.0062	15.9383	19.9805	18.6118	0.796668	0.998715	0.9303
329	TC224662	fumarylacetoacetate hydrolase (fumarylacetoacetase)	FAH	2184	NP_000128	VFLQNLLSVSQAR	Tyrosine metabolism;Metabolic pathways;Tyrosine degradation, tyrosine => homogentisate	Metabolism;Phenylalanine and tyrosine catabolism;Metabolism of amino acids and derivatives;Histidine, lysine, phenylalanine, tyrosine, proline and tryptophan catabolism	catalytic activity;fumarylacetoacetase activity;hydrolase activity;metal ion binding	arginine catabolic process;L-phenylalanine catabolic process;tyrosine catabolic process;aromatic amino acid family metabolic process;cellular nitrogen compound metabolic process	cytosol	13.6402	10.9037	15.5285	12.8983	0.799381	1.13844	0.945611
106	TC155465	serine hydroxymethyltransferase 2 (mitochondrial)	SHMT2	6472	NP_001159828:NP_001159829:NP_001159830:NP_001159831:NP_005403	VIPSPFK	Glycine, serine and threonine metabolism;Cyanoamino acid metabolism;Glyoxylate and dicarboxylate metabolism;One carbon pool by folate;Metabolic pathways;C1-unit interconversion, eukaryotes;Biosynthesis of amino acids;Carbon metabolism	Metabolism;Metabolism of folate and pterines;Metabolism of water-soluble vitamins and cofactors;Metabolism of vitamins and cofactors	chromatin binding;glycine hydroxymethyltransferase activity;methyltransferase activity;L-allo-threonine aldolase activity;amino acid binding;transferase activity;pyridoxal phosphate binding;identical protein binding	L-serine biosynthetic process;one-carbon metabolic process;positive regulation of cell proliferation;glycine biosynthetic process from serine;protein homotetramerization	mitochondrion;mitochondrial inner membrane;mitochondrial intermembrane space;mitochondrial matrix;microtubule cytoskeleton;mitochondrial nucleoid	36.08	28.9198	26.9512	24.5638	0.801546	0.746983	0.680813
132	TC128294	phosphoglucomutase 1	PGM1	5236	NP_001166289:NP_001166290:NP_002624	SIFDFSALK	Glycolysis / Gluconeogenesis;Pentose phosphate pathway;Galactose metabolism;Purine metabolism;Starch and sucrose metabolism;Amino sugar and nucleotide sugar metabolism;Metabolic pathways;Nucleotide sugar biosynthesis, glucose => UDP-glucose	Metabolism;Glycogen synthesis;Glycogen breakdown (glycogenolysis);Glucose metabolism;Galactose catabolism;Metabolism of carbohydrates	magnesium ion binding;phosphoglucomutase activity;isomerase activity	carbohydrate metabolic process;glycogen biosynthetic process;glycogen catabolic process;trehalose biosynthetic process;glucose metabolic process;glucose 1-phosphate metabolic process;galactose catabolic process	cytoplasm;cytosol	38.7801	31.2003	46.995	47.3525	0.804545	1.21183	1.22105
264	TC177610	ribonucleotide reductase M1	RRM1	6240	NP_001024	STLDIVLANK	Purine metabolism;Pyrimidine metabolism;Glutathione metabolism;Metabolic pathways	Metabolism;Metabolism of nucleotides;Synthesis and interconversion of nucleotide di- and triphosphates	nucleotide binding;ribonucleoside-diphosphate reductase activity;ATP binding;oxidoreductase activity	DNA replication;deoxyribonucleotide biosynthetic process;nucleobase, nucleoside and nucleotide interconversion;nucleobase, nucleoside and nucleotide metabolic process	nucleoplasm;cytoplasm;cytosol;ribonucleoside-diphosphate reductase complex	3.25814	2.62566	2.7151	2.3785	0.805876	0.833327	0.730017
139	TC236854	enolase 1, (alpha)	ENO1	2023	NP_001419	TIAPALVSK	Glycolysis / Gluconeogenesis;RNA degradation;Metabolic pathways;Glycolysis (Embden-Meyerhof pathway), glucose => pyruvate;Glycolysis, core module involving three-carbon compounds;Gluconeogenesis, oxaloacetate => fructose-6P;HIF-1 signaling pathway;Biosynthesis of amino acids;Carbon metabolism	Metabolism;Glycolysis;Gluconeogenesis;Glucose metabolism;Metabolism of carbohydrates	magnesium ion binding;DNA binding;sequence-specific DNA binding transcription factor activity;transcription corepressor activity;phosphopyruvate hydratase activity;protein binding;lyase activity	negative regulation of transcription from RNA polymerase II promoter;carbohydrate metabolic process;glucose metabolic process;gluconeogenesis;glycolysis;transcription, DNA-dependent;response to virus;negative regulation of cell growth;negative regulation of transcription, DNA-dependent	phosphopyruvate hydratase complex;nucleus;cytoplasm;cytosol;plasma membrane;sarcomere	968.597	795.634	1065.54	875.311	0.821429	1.10008	0.903689
191	TC139291	NADH dehydrogenase (ubiquinone) flavoprotein 2, 24kDa	NDUFV2	4729	NP_066552:XP_016881271	DIEEIIDELK	Oxidative phosphorylation;Alzheimer's disease;Parkinson's disease;Huntington's disease;Metabolic pathways;Non-alcoholic fatty liver disease (NAFLD)	The citric acid (TCA) cycle and respiratory electron transport;Metabolism;Respiratory electron transport, ATP synthesis by chemiosmotic coupling, and heat production by uncoupling proteins.;Respiratory electron transport;Complex I biogenesis	NADH dehydrogenase activity;NADH dehydrogenase (ubiquinone) activity;electron carrier activity;oxidoreductase activity;metal ion binding;NAD binding;2 iron, 2 sulfur cluster binding	mitochondrial electron transport, NADH to ubiquinone;transport;nervous system development;respiratory electron transport chain;cardiac muscle tissue development	mitochondrion;mitochondrial inner membrane;mitochondrial respiratory chain complex I;membrane;respiratory chain	38.3867	31.6963	34.6227	29.8011	0.825712	0.901946	0.776341
160	TC67181	nicotinamide phosphoribosyltransferase	NAMPT	10135	NP_005737:XP_005250157	GTDTVAGLALIK	Nicotinate and nicotinamide metabolism;Metabolic pathways	BMAL1:CLOCK,NPAS2 activates circadian gene expression;Metabolism;Nicotinate metabolism;Metabolism of water-soluble vitamins and cofactors;Metabolism of vitamins and cofactors;Nicotinamide salvaging;Circadian Clock	nicotinate-nucleotide diphosphorylase (carboxylating) activity;nicotinate phosphoribosyltransferase activity;cytokine activity;transferase activity, transferring glycosyl groups;nicotinamide phosphoribosyltransferase activity	vitamin metabolic process;water-soluble vitamin metabolic process;nicotinamide metabolic process;signal transduction;cell-cell signaling;positive regulation of cell proliferation;insulin receptor signaling pathway;NAD biosynthetic process;pyridine nucleotide biosynthetic process;NAD metabolic process;positive regulation of nitric-oxide synthase biosynthetic process;adipose tissue development	cytoplasm;cytosol	43.9371	36.3121	26.8941	23.1922	0.826457	0.612105	0.52785
316	TC299761	3'(2'), 5'-bisphosphate nucleotidase 1	BPNT1	10380	NP_001273078:NP_001273079:NP_001273080:NP_006076:XP_005273055:XP_005273056:XP_005273057:XP_006711177:XP_011507365:XP_011507366:XP_016855532:XP_016855533	IIQLIEGK	Sulfur metabolism;Metabolic pathways	Metabolism;Phase II conjugation;Cytosolic sulfonation of small molecules;Biological oxidations	magnesium ion binding;inositol or phosphatidylinositol phosphatase activity;3'(2'),5'-bisphosphate nucleotidase activity;hydrolase activity	nucleobase, nucleoside, nucleotide and nucleic acid metabolic process;xenobiotic metabolic process;nervous system development;3'-phosphoadenosine 5'-phosphosulfate metabolic process	cytosol	10.7896	8.94685	9.67349	9.13044	0.82921	0.896556	0.846225
175	TC123288	cytochrome c oxidase subunit VIIa polypeptide 2 (liver)	COX7A2	1347	NP_001856	LFQEDDEIPLYLK	Oxidative phosphorylation;Alzheimer's disease;Parkinson's disease;Huntington's disease;Cardiac muscle contraction;Non-alcoholic fatty liver disease (NAFLD)	情報なし	cytochrome-c oxidase activity;electron carrier activity	情報なし	mitochondrion;mitochondrial respiratory chain;membrane	44.226	37.3269	48.9432	40.0846	0.844003	1.10666	0.906357
113	TC136000	glyceraldehyde-3-phosphate dehydrogenase	GAPDH	2597	NP_001243728:NP_001276674:NP_001276675:NP_002037	GALQNIIPASTGAAK	Glycolysis / Gluconeogenesis;Alzheimer's disease;Metabolic pathways;Glycolysis (Embden-Meyerhof pathway), glucose => pyruvate;Glycolysis, core module involving three-carbon compounds;Gluconeogenesis, oxaloacetate => fructose-6P;HIF-1 signaling pathway;Biosynthesis of amino acids;Carbon metabolism	Metabolism;Glycolysis;Gluconeogenesis;Glucose metabolism;Metabolism of carbohydrates	glyceraldehyde-3-phosphate dehydrogenase (NAD+) (phosphorylating) activity;protein binding;oxidoreductase activity;transferase activity;peptidyl-cysteine S-nitrosylase activity;NAD binding	carbohydrate metabolic process;glucose metabolic process;gluconeogenesis;glycolysis;peptidyl-cysteine S-trans-nitrosylation;protein stabilization;neuron apoptosis	nucleus;cytoplasm;cytosol;membrane;perinuclear region of cytoplasm	2135.99	1816.86	2397.9	1991.11	0.850593	1.12262	0.932171
93	TC242131	acylglycerol kinase	AGK	55750	NP_060708:XP_005250080:XP_011514699	GETVPLDVLQIK	Glycerolipid metabolism;Metabolic pathways	Metabolism;Fatty acid, triacylglycerol, and ketone body metabolism;Metabolism of lipids and lipoproteins;Fatty Acyl-CoA Biosynthesis;Triglyceride Biosynthesis	nucleotide binding;ceramide kinase activity;NAD+ kinase activity;diacylglycerol kinase activity;ATP binding;transferase activity;acylglycerol kinase activity	activation of protein kinase C activity by G-protein coupled receptor protein signaling pathway;metabolic process;ceramide biosynthetic process	mitochondrion;membrane;mitochondrial membrane	12.7356	10.8602	13.3778	11.9475	0.85274	1.05043	0.938118
51	TC302396	malate dehydrogenase 1, NAD (soluble)	MDH1	4190	NP_001186040:NP_001186041:NP_001303303:NP_005908	FVEGLPINDFSR	Citrate cycle (TCA cycle);Pyruvate metabolism;Glyoxylate and dicarboxylate metabolism;Cysteine and methionine metabolism;Metabolic pathways;Proximal tubule bicarbonate reclamation;Citrate cycle, second carbon oxidation, 2-oxoglutarate => oxaloacetate;Carbon metabolism;Citrate cycle (TCA cycle, Krebs cycle)	Metabolism;Gluconeogenesis;Glucose metabolism;Metabolism of carbohydrates	malic enzyme activity;binding;oxidoreductase activity;L-malate dehydrogenase activity;NAD binding	carbohydrate metabolic process;glucose metabolic process;gluconeogenesis;tricarboxylic acid cycle;oxaloacetate metabolic process;malate metabolic process;NADH metabolic process;cellular carbohydrate metabolic process	soluble fraction;cytoplasm;mitochondrion;centrosome;cytosol	119.807	102.191	85.6124	82.1251	0.852966	0.714587	0.68548
221	TC86231	sorbitol dehydrogenase	SORD	6652	NP_003095	VAIEPGAPR	Pentose and glucuronate interconversions;Fructose and mannose metabolism;Metabolic pathways;Glucuronate pathway (uronate pathway)	Metabolism;Fructose metabolism;Fructose biosynthesis;Metabolism of carbohydrates;Catabolism of glucuronate to xylulose-5-phosphate	L-iditol 2-dehydrogenase activity;binding;sugar binding;zinc ion binding;oxidoreductase activity;metal ion binding;NAD binding	glucose metabolic process;sorbitol catabolic process;sperm motility;fructose biosynthetic process;L-xylitol catabolic process;L-xylitol metabolic process	extracellular space;membrane fraction;soluble fraction;mitochondrion;cilium;membrane;flagellum;mitochondrial membrane	8.38564	7.17563	12.99	11.8027	0.855704	1.54907	1.40749
66	TC105626	acetyl-CoA acetyltransferase 2	ACAT2	39	NP_005882	APHLAYLR	Fatty acid degradation;Synthesis and degradation of ketone bodies;Valine, leucine and isoleucine degradation;Lysine degradation;Tryptophan metabolism;Pyruvate metabolism;Glyoxylate and dicarboxylate metabolism;Propanoate metabolism;Butanoate metabolism;Terpenoid backbone biosynthesis;Metabolic pathways;Fat digestion and absorption;C5 isoprenoid biosynthesis, mevalonate pathway;Carbon metabolism;F…	情報なし	acetyl-CoA C-acetyltransferase activity;transferase activity;transferase activity, transferring acyl groups other than amino-acyl groups	lipid metabolic process	nucleus;nucleolus;cytoplasm;mitochondrion	7.33653	6.33177	6.33183	8.57786	0.863047	0.863055	1.1692
128	TC103794	phosphofructokinase, liver	PFKL	5211	NP_002617	DLVVQR	Glycolysis / Gluconeogenesis;Pentose phosphate pathway;Fructose and mannose metabolism;Galactose metabolism;RNA degradation;Metabolic pathways;Glycolysis (Embden-Meyerhof pathway), glucose => pyruvate;HIF-1 signaling pathway;Biosynthesis of amino acids;Carbon metabolism;AMPK signaling pathway;Central carbon metabolism in cancer;Glucagon signaling pathway	Metabolism;Glycolysis;Glucose metabolism;Metabolism of carbohydrates	nucleotide binding;6-phosphofructokinase activity;protein binding;ATP binding;kinase activity;transferase activity;kinase binding;identical protein binding;metal ion binding;fructose binding;fructose-6-phosphate binding	carbohydrate metabolic process;fructose 6-phosphate metabolic process;glucose metabolic process;glycolysis;response to glucose stimulus;fructose 1,6-bisphosphate metabolic process;negative regulation of insulin secretion;protein oligomerization;protein homotetramerization	soluble fraction;cytoplasm;cytosol;6-phosphofructokinase complex	31.475	27.1667	35.6357	33.5985	0.863121	1.13219	1.06747
78	TC68982	gamma-glutamyl hydrolase (conjugase, folylpolygammaglutamyl hydrolase)	GGH	8836	NP_003869:XP_011515925	FFNVLTTNTDGK	Folate biosynthesis	情報なし	exopeptidase activity;omega peptidase activity;hydrolase activity;gamma-glutamyl-peptidase activity	glutamine metabolic process;response to zinc ion;response to insulin stimulus;response to drug;response to ethanol	extracellular region;extracellular space;lysosome;cytosol;melanosome	26.5479	22.9431	27.9213	29.7438	0.864217	1.05173	1.12038
189	TC61118	NADH dehydrogenase (ubiquinone) 1 alpha subcomplex, 4, 9kDa	NDUFA4	4697	NP_002480	QIIGQAK	Oxidative phosphorylation;Alzheimer's disease;Parkinson's disease;Huntington's disease;Metabolic pathways;Non-alcoholic fatty liver disease (NAFLD)	The citric acid (TCA) cycle and respiratory electron transport;Metabolism;Respiratory electron transport, ATP synthesis by chemiosmotic coupling, and heat production by uncoupling proteins.;Generic Transcription Pathway;Transcriptional Regulation by TP53;TP53 Regulates Metabolic Genes;Respiratory electron transport;Gene Expression	NADH dehydrogenase (ubiquinone) activity	mitochondrial electron transport, NADH to ubiquinone;transport;respiratory electron transport chain	mitochondrion;mitochondrial inner membrane;mitochondrial respiratory chain complex I;membrane;respiratory chain	19.9257	17.2203	22.3443	16.5316	0.864228	1.12138	0.829666
49	TC128971	succinate-CoA ligase, GDP-forming, beta subunit	SUCLG2	8801	NP_001171070:NP_003839	VPLVVR	Citrate cycle (TCA cycle);Propanoate metabolism;Metabolic pathways;Citrate cycle, second carbon oxidation, 2-oxoglutarate => oxaloacetate;Carbon metabolism;Citrate cycle (TCA cycle, Krebs cycle)	The citric acid (TCA) cycle and respiratory electron transport;Metabolism;Citric acid cycle (TCA cycle);Pyruvate metabolism and Citric Acid (TCA) cycle	nucleotide binding;succinate-CoA ligase (GDP-forming) activity;ATP binding;GTP binding;ligase activity	tricarboxylic acid cycle;succinyl-CoA metabolic process	mitochondrion;mitochondrial matrix	24.3514	21.0912	21.1307	16.696	0.866118	0.867742	0.685628
152	TC107873	procollagen-lysine, 2-oxoglutarate 5-dioxygenase 2	PLOD2	5352	NP_000926:NP_891988	VVFAADGILWPDK	Lysine degradation	Extracellular matrix organization;Collagen formation;Collagen biosynthesis and modifying enzymes	iron ion binding;procollagen-lysine 5-dioxygenase activity;oxidoreductase activity, acting on single donors with incorporation of molecular oxygen, incorporation of two atoms of oxygen;oxidoreductase activity, acting on paired donors, with incorporation or reduction of molecular oxygen, 2-oxoglutarate as one donor, and incorporation of one atom each of oxygen into both donors;L-ascorbic acid bind…	response to hypoxia;protein modification process	endoplasmic reticulum;membrane;rough endoplasmic reticulum membrane	125.574	109.368	177.901	166.962	0.87095	1.41671	1.32959
237	TC277584	heme oxygenase (decycling) 2	HMOX2	3163	NP_001120676:NP_001120677:NP_001120678:NP_001273196:NP_001273197:NP_001273198:NP_001273199:NP_001273200:NP_002125:XP_011520775:XP_016878685:XP_016878686	MADLSELLK	Porphyrin and chlorophyll metabolism;Mineral absorption	Metabolism;Metabolism of porphyrins;Heme degradation;Transmembrane transport of small molecules;Iron uptake and transport	heme oxygenase (decyclizing) activity;protein binding;electron carrier activity;oxidoreductase activity;metal ion binding	response to hypoxia;porphyrin metabolic process;heme oxidation;cellular iron ion homeostasis;response to oxidative stress;heme catabolic process;transmembrane transport	endoplasmic reticulum;endoplasmic reticulum membrane;microsome;plasma membrane	18.2285	15.8798	17.6369	18.8286	0.87115	0.967548	1.03292
31	TC235187	pyrroline-5-carboxylate reductase 1	PYCR1	5831	NP_008838:NP_722546	LGAQALLGAAK	Arginine and proline metabolism;Metabolic pathways;Proline biosynthesis, glutamate => proline;Biosynthesis of amino acids	Metabolism;Amino acid synthesis and interconversion (transamination);Metabolism of amino acids and derivatives	pyrroline-5-carboxylate reductase activity;binding;oxidoreductase activity;oxidoreductase activity, acting on the CH-OH group of donors, NAD or NADP as acceptor	proline biosynthetic process;response to stress;cellular amino acid biosynthetic process;cellular response to oxidative stress;cellular nitrogen compound metabolic process	mitochondrion;mitochondrial matrix	14.6638	12.808	13.0056	12.8842	0.873448	0.886923	0.878639
223	TC238731	crystallin, lambda 1	CRYL1	51084	NP_057058:XP_005266472:XP_005266473	LLEQAGSLK	Pentose and glucuronate interconversions;Metabolic pathways;Glucuronate pathway (uronate pathway)	Metabolism;Metabolism of carbohydrates;Catabolism of glucuronate to xylulose-5-phosphate	3-hydroxyacyl-CoA dehydrogenase activity;binding;oxidoreductase activity;protein homodimerization activity;L-gulonate 3-dehydrogenase activity;coenzyme binding;NAD+ binding	fatty acid metabolic process	cytoplasm;cytosol	10.6402	9.33333	12.2284	10.6915	0.877173	1.14926	1.00481
97	TC112262	glycerol-3-phosphate dehydrogenase 2 (mitochondrial)	GPD2	2820	NP_000399:NP_001076581	TVGLFLQGGK	Glycerophospholipid metabolism	Metabolism;Fatty acid, triacylglycerol, and ketone body metabolism;Metabolism of lipids and lipoproteins	glycerol-3-phosphate dehydrogenase [NAD+] activity;glycerol-3-phosphate dehydrogenase activity;calcium ion binding;oxidoreductase activity;sn-glycerol-3-phosphate:ubiquinone-8 oxidoreductase activity	glycerol-3-phosphate metabolic process;NADH metabolic process;cellular lipid metabolic process	mitochondrion;mitochondrial inner membrane;glycerol-3-phosphate dehydrogenase complex	12.1889	10.6952	7.98879	6.88354	0.877456	0.655415	0.564739
305	TC230424	amylo-alpha-1, 6-glucosidase, 4-alpha-glucanotransferase	AGL	178	NP_000019:NP_000633:NP_000634:NP_000635:NP_000636:NP_000637	LHQELGAK	Starch and sucrose metabolism;Metabolic pathways	Metabolism;Glycogen breakdown (glycogenolysis);Glucose metabolism;Metabolism of carbohydrates	glycogen debranching enzyme activity;4-alpha-glucanotransferase activity;amylo-alpha-1,6-glucosidase activity;protein binding;sugar binding;transferase activity, transferring glycosyl groups;hydrolase activity, acting on glycosyl bonds;polysaccharide binding;polyubiquitin binding;cation binding	carbohydrate metabolic process;glycogen biosynthetic process;glycogen catabolic process;glucose metabolic process;response to nutrient;response to hormone stimulus;response to glucocorticoid stimulus	soluble fraction;nucleus;nucleolus;cytoplasm;cytosol;inclusion body;sarcoplasmic reticulum;isoamylase complex	6.43668	5.65066	2.40482	2.20914	0.877883	0.373612	0.343211
272	TC149366	5'-nucleotidase, cytosolic III	NT5C3	51251	NP_001002009:NP_001002010:NP_001159590:NP_057573:XP_011513711	DNSNIILLGDSQGDLR	Purine metabolism;Pyrimidine metabolism;Nicotinate and nicotinamide metabolism;Metabolic pathways	Metabolism;Metabolism of nucleotides;Pyrimidine catabolism;Pyrimidine metabolism	nucleotide binding;magnesium ion binding;5'-nucleotidase activity;2'-phosphotransferase activity;hydrolase activity	pyrimidine base metabolic process;pyrimidine nucleoside metabolic process;nucleotide metabolic process;adenosine metabolic process;pyrimidine nucleoside catabolic process;nucleobase, nucleoside and nucleotide metabolic process	cytoplasm;mitochondrion;endoplasmic reticulum;cytosol	12.7229	11.1706	13.7453	10.9531	0.877995	1.08037	0.860902
185	TC112195	NADH dehydrogenase (ubiquinone) 1 alpha subcomplex, 6, 14kDa	NDUFA6	4700	NP_002481	VVDLLVIK	Oxidative phosphorylation;Alzheimer's disease;Parkinson's disease;Huntington's disease;Metabolic pathways;Non-alcoholic fatty liver disease (NAFLD)	The citric acid (TCA) cycle and respiratory electron transport;Metabolism;Respiratory electron transport, ATP synthesis by chemiosmotic coupling, and heat production by uncoupling proteins.;Respiratory electron transport;Complex I biogenesis	NADH dehydrogenase (ubiquinone) activity	mitochondrial electron transport, NADH to ubiquinone;transport;response to oxidative stress;respiratory electron transport chain	mitochondrion;mitochondrial inner membrane;mitochondrial respiratory chain complex I;membrane;mitochondrial membrane;respiratory chain	39.8398	35.0173	33.8941	37.1857	0.878952	0.850759	0.933382
275	TC63011	polymerase (RNA) II (DNA directed) polypeptide H	POLR2H	5437	NP_006223	DIDPEGK	Purine metabolism;Pyrimidine metabolism;RNA polymerase;Huntington's disease;Metabolic pathways;Cytosolic DNA-sensing pathway;Epstein-Barr virus infection	HIV Life Cycle;Late Phase of HIV Life Cycle;HIV Infection;Disease;Formation of HIV elongation complex in the absence of HIV Tat;Formation of the HIV-1 Early Elongation Complex;RNA Pol II CTD phosphorylation and interaction with CE;HIV Transcription Initiation;RNA Polymerase II HIV Promoter Escape;HIV Transcription Elongation;Transcription of the HIV genome;Formation of HIV-1 elongation complex co…	DNA-directed RNA polymerase activity;protein kinase activity;zinc ion binding	nuclear mRNA splicing, via spliceosome;DNA repair;transcription-coupled nucleotide-excision repair;nucleotide-excision repair;transcription, DNA-dependent;transcription from RNA polymerase I promoter;transcription initiation from RNA polymerase I promoter;transcription elongation from RNA polymerase I promoter;termination of RNA polymerase I transcription;transcription from RNA polymerase II prom…	nucleus;nucleoplasm;DNA-directed RNA polymerase II, core complex;nucleolus	15.8325	13.9199	15.5293	13.9265	0.879201	0.980848	0.879613
172	TC304853	ubiquinol-cytochrome c reductase, Rieske iron-sulfur polypeptide 1	UQCRFS1	7386	NP_005994	LSDIPEGK	Oxidative phosphorylation;Alzheimer's disease;Parkinson's disease;Huntington's disease;Cardiac muscle contraction;Metabolic pathways;Non-alcoholic fatty liver disease (NAFLD)	The citric acid (TCA) cycle and respiratory electron transport;Metabolism;Respiratory electron transport, ATP synthesis by chemiosmotic coupling, and heat production by uncoupling proteins.;Respiratory electron transport	ubiquinol-cytochrome-c reductase activity;oxidoreductase activity, acting on diphenols and related substances as donors;protein complex binding;metal ion binding;2 iron, 2 sulfur cluster binding	transport;response to hormone stimulus;respiratory electron transport chain;response to drug;response to antibiotic;oxidation-reduction process	mitochondrion;mitochondrial inner membrane;mitochondrial respiratory chain complex III;membrane;integral to membrane;respiratory chain	56.1447	49.3969	29.6569	30.349	0.879815	0.528223	0.54055
53	TC149788	adenosylhomocysteinase-like 1	AHCYL1	10768	NP_001229602:NP_001229603:NP_001229604:NP_001229605:NP_006612:XP_011538837	QVDVVITCTGNK	Cysteine and methionine metabolism;Metabolic pathways;Methionine degradation	Opioid Signalling;G-protein mediated events;PLC beta mediated events;Signaling by ERBB2;PLCG1 events in ERBB2 signaling;Adaptive Immune System;DAG and IP3 signaling;Signal Transduction;Signalling by NGF;PLC-gamma1 signalling;Innate Immune System;Immune System;Signaling by EGFR;Downstream signal transduction;Signaling by PDGF;NGF signalling via TRKA from the plasma membrane;Signaling by FGFR;Signa…	adenosylhomocysteinase activity;hydrolase activity	mRNA polyadenylation;protein export from nucleus;one-carbon metabolic process;positive regulation of sodium ion transport;regulation of mRNA 3'-end processing;regulation of ion transmembrane transporter activity	endoplasmic reticulum	8.32365	7.36898	7.80771	6.63968	0.885306	0.938015	0.797688
252	TC262509	adenylate kinase 2	AK2	204	NP_001186128:NP_001306070:NP_001306071:NP_001306072:NP_001616:NP_037543	AVLLGPPGAGK	Purine metabolism;Metabolic pathways;Adenine ribonucleotide biosynthesis, IMP => ADP,ATP	Metabolism;Metabolism of nucleotides;Synthesis and interconversion of nucleotide di- and triphosphates	nucleotide binding;adenylate kinase activity;ATP binding;transferase activity	nucleobase, nucleoside and nucleotide interconversion;nucleobase, nucleoside and nucleotide metabolic process	mitochondrion;mitochondrial inner membrane;mitochondrial intermembrane space	58.2833	51.7176	45.9036	40.0985	0.887349	0.787595	0.687994
45	TC61017	isocitrate dehydrogenase 3 (NAD+) beta	IDH3B	3420	NP_001245313:NP_008830:NP_777280:XP_005260773	VAIIGK	Citrate cycle (TCA cycle);Metabolic pathways;Citrate cycle, first carbon oxidation, oxaloacetate => 2-oxoglutarate;2-Oxocarboxylic acid metabolism;Biosynthesis of amino acids;Carbon metabolism;Citrate cycle (TCA cycle, Krebs cycle)	The citric acid (TCA) cycle and respiratory electron transport;Metabolism;Citric acid cycle (TCA cycle);Pyruvate metabolism and Citric Acid (TCA) cycle	magnesium ion binding;isocitrate dehydrogenase (NAD+) activity;electron carrier activity;oxidoreductase activity;oxidoreductase activity, acting on the CH-OH group of donors, NAD or NADP as acceptor;NAD binding	tricarboxylic acid cycle;isocitrate metabolic process;2-oxoglutarate metabolic process;NADH metabolic process	mitochondrion;mitochondrial matrix	28.4332	25.2823	20.5511	12.5805	0.889184	0.722784	0.442459
3	TC233850	asparagine synthetase (glutamine-hydrolyzing)	ASNS	440	NP_001171546:NP_001171547:NP_001171548:NP_001664:NP_597680:NP_899199	APSPEK	Alanine, aspartate and glutamate metabolism;Metabolic pathways	ATF4 activates genes;PERK regulates gene expression;Unfolded Protein Response (UPR);Metabolism of proteins;Metabolism;Amino acid synthesis and interconversion (transamination);Metabolism of amino acids and derivatives	nucleotide binding;asparagine synthase (glutamine-hydrolyzing) activity;ATP binding;ligase activity;protein homodimerization activity;cofactor binding	liver development;asparagine biosynthetic process;glutamine metabolic process;metabolic process;cellular amino acid biosynthetic process;response to light stimulus;response to mechanical stimulus;response to toxin;response to methotrexate;response to nutrient levels;response to follicle-stimulating hormone stimulus;cellular response to hormone stimulus;cellular nitrogen compound metabolic process…	soluble fraction;cytosol	20.9037	18.66	18.7839	15.3378	0.892663	0.898593	0.733736
54	TC225687	APAF1 interacting protein	APIP	51074	NP_057041:XP_011518456:XP_016873364	ITHQEMIK	Cysteine and methionine metabolism;Metabolic pathways;Methionine salvage pathway	Methionine salvage pathway;Metabolism;Sulfur amino acid metabolism;Metabolism of polyamines;Metabolism of amino acids and derivatives	protein binding;lyase activity;identical protein binding;ion binding;methylthioribulose 1-phosphate dehydratase activity;metal ion binding	polyamine metabolic process;apoptosis;cellular amino acid biosynthetic process;methionine biosynthetic process;L-methionine salvage from methylthioadenosine;cellular nitrogen compound metabolic process	cytoplasm;cytosol	10.6953	9.63836	8.04477	8.21445	0.901174	0.752176	0.76804
222	TC146293	UDP-glucose pyrophosphorylase 2	UGP2	7360	NP_001001521:NP_006750:XP_005264594:XP_005264595:XP_006712151:XP_011531393:XP_016860344:XP_016860345:XP_016860346	IVSGNLR	Pentose and glucuronate interconversions;Galactose metabolism;Starch and sucrose metabolism;Amino sugar and nucleotide sugar metabolism;Metabolic pathways;Nucleotide sugar biosynthesis, glucose => UDP-glucose	Metabolism;Phase II conjugation;Glucuronidation;Formation of the active cofactor, UDP-glucuronate;Biological oxidations;Glycogen synthesis;Glucose metabolism;Metabolism of carbohydrates	UTP:glucose-1-phosphate uridylyltransferase activity;protein binding;glucose binding;transferase activity;nucleotidyltransferase activity;pyrimidine ribonucleotide binding;metal ion binding	carbohydrate metabolic process;glycogen biosynthetic process;glucose metabolic process;UDP-glucose metabolic process;UDP-glucuronate biosynthetic process;xenobiotic metabolic process;metabolic process;phosphorylation;glucose 1-phosphate metabolic process	soluble fraction;cytoplasm;cytosol	29.196	26.3175	20.7536	19.597	0.901409	0.710837	0.671221
293	TC244803	glyoxalase I	GLO1	2739	NP_006699	CDFPIMK	Pyruvate metabolism	The citric acid (TCA) cycle and respiratory electron transport;Metabolism;Pyruvate metabolism;Pyruvate metabolism and Citric Acid (TCA) cycle	lactoylglutathione lyase activity;lyase activity;metal ion binding	carbohydrate metabolic process;glutathione metabolic process;anti-apoptosis;methylglyoxal metabolic process	soluble fraction;cytoplasm	17.3118	15.7155	17.206	15.5452	0.907795	0.993893	0.897958
50	TC269491	malate dehydrogenase 2, NAD (mitochondrial)	MDH2	4191	NP_001269333:NP_005909	ANTFVAELK	Citrate cycle (TCA cycle);Pyruvate metabolism;Glyoxylate and dicarboxylate metabolism;Cysteine and methionine metabolism;Metabolic pathways;Citrate cycle, second carbon oxidation, 2-oxoglutarate => oxaloacetate;Carbon metabolism;Citrate cycle (TCA cycle, Krebs cycle)	The citric acid (TCA) cycle and respiratory electron transport;Metabolism;Gluconeogenesis;Glucose metabolism;Metabolism of carbohydrates;Citric acid cycle (TCA cycle);Pyruvate metabolism and Citric Acid (TCA) cycle	binding;oxidoreductase activity;L-malate dehydrogenase activity;protein self-association;malate dehydrogenase (NADP+) activity	carbohydrate metabolic process;glucose metabolic process;gluconeogenesis;tricarboxylic acid cycle;oxaloacetate metabolic process;malate metabolic process;NADH metabolic process;cellular carbohydrate metabolic process	nucleus;nucleolus;mitochondrion;mitochondrial inner membrane;mitochondrial matrix;plasma membrane	238.019	216.312	205.866	146.006	0.908802	0.864914	0.613423
96	TC134320	dihydroxyacetone kinase 2 homolog (S. cerevisiae)	DAK	26007	NP_056348	AVAQAGTVGTLLIVK	Glycerolipid metabolism;RIG-I-like receptor signaling pathway;Metabolic pathways;Carbon metabolism	Innate Immune System;Immune System;RIG-I/MDA5 mediated induction of IFN-alpha/beta pathways;Metabolism;Fructose metabolism;Fructose catabolism;Metabolism of carbohydrates	nucleotide binding;glycerone kinase activity;ATP binding;transferase activity;lyase activity;FAD-AMP lyase (cyclizing) activity;metal ion binding	glycerol metabolic process;innate immune response	cytosol	6.36917	5.83139	5.46863	10.333	0.915565	0.858609	1.62235
47	TC117006	succinate dehydrogenase complex, subunit B, iron sulfur (Ip)	SDHB	6390	NP_002991	GLNPGK	Citrate cycle (TCA cycle);Oxidative phosphorylation;Alzheimer's disease;Parkinson's disease;Huntington's disease;Metabolic pathways;Citrate cycle, second carbon oxidation, 2-oxoglutarate => oxaloacetate;Carbon metabolism;Non-alcoholic fatty liver disease (NAFLD);Citrate cycle (TCA cycle, Krebs cycle)	The citric acid (TCA) cycle and respiratory electron transport;Metabolism;Respiratory electron transport, ATP synthesis by chemiosmotic coupling, and heat production by uncoupling proteins.;Respiratory electron transport;Citric acid cycle (TCA cycle);Pyruvate metabolism and Citric Acid (TCA) cycle	protein binding;succinate dehydrogenase (ubiquinone) activity;electron carrier activity;oxidoreductase activity;metal ion binding;ubiquinone binding;2 iron, 2 sulfur cluster binding;3 iron, 4 sulfur cluster binding;4 iron, 4 sulfur cluster binding	tricarboxylic acid cycle;succinate metabolic process;transport;aerobic respiration;respiratory electron transport chain	mitochondrion;mitochondrial inner membrane;mitochondrial respiratory chain complex II;membrane	69.2369	63.5015	69.2313	57.0371	0.917163	0.99992	0.823796
28	TC269494	pyrroline-5-carboxylate reductase family, member 2	PYCR2	29920	NP_037460	LMAFQPAPK	Arginine and proline metabolism;Metabolic pathways;Proline biosynthesis, glutamate => proline;Biosynthesis of amino acids	Metabolism;Amino acid synthesis and interconversion (transamination);Metabolism of amino acids and derivatives	pyrroline-5-carboxylate reductase activity;binding;oxidoreductase activity;oxidoreductase activity, acting on the CH-OH group of donors, NAD or NADP as acceptor	proline biosynthetic process;cellular amino acid biosynthetic process	cytoplasm	15.7014	14.4198	12.2156	13.9759	0.918379	0.777992	0.890107
6	TC246433	cytidine monophosphate N-acetylneuraminic acid synthetase	CMAS	55907	NP_061156	SGIEVR	Amino sugar and nucleotide sugar metabolism;Metabolic pathways	Metabolism of proteins;Sialic acid metabolism;Biosynthesis of the N-glycan precursor (dolichol lipid-linked oligosaccharide, LLO) and transfer to a nascent protein;Asparagine N-linked glycosylation;Synthesis of substrates in N-glycan biosythesis;Post-translational protein modification	N-acylneuraminate cytidylyltransferase activity;transferase activity;nucleotidyltransferase activity	lipopolysaccharide biosynthetic process	nucleus	59.3282	55.1789	41.9543	56.9558	0.930061	0.707156	0.960012
242	TC86166	nudix (nucleoside diphosphate linked moiety X)-type motif 9	NUDT9	53343	NP_076952:NP_932155	GYVDDPR	Purine metabolism	Metabolism;Metabolism of nucleotides;Phosphate bond hydrolysis by NUDT proteins	hydrolase activity;ADP-sugar diphosphatase activity;adenosine-diphosphatase activity;ADP-ribose diphosphatase activity	ADP catabolic process;IDP catabolic process	intracellular;mitochondrion	5.49393	5.12448	6.83929	4.24139	0.932754	1.24488	0.772014
225	TC102179	deoxyribose-phosphate aldolase (putative)	DERA	51071	NP_057038	IQVNHPAVLR	Pentose phosphate pathway	Metabolism;Pentose phosphate pathway (hexose monophosphate shunt);Metabolism of carbohydrates	deoxyribose-phosphate aldolase activity;lyase activity	deoxyribonucleotide catabolic process;deoxyribonucleoside catabolic process	cellular_component;cytoplasm	2.80601	2.64031	4.2521	3.35335	0.940948	1.51536	1.19506
134	TC139411	pyruvate kinase, muscle 2	PKM2	5315	NP_002645	LAPITSDPTEATAVGAVEASFK	Glycolysis / Gluconeogenesis;Purine metabolism;Pyruvate metabolism;Type II diabetes mellitus;Metabolic pathways;Glycolysis (Embden-Meyerhof pathway), glucose => pyruvate;Glycolysis, core module involving three-carbon compounds;Adenine ribonucleotide biosynthesis, IMP => ADP,ATP;Guanine ribonucleotide biosynthesis IMP => GDP,GTP;Viral carcinogenesis;Biosynthesis of amino acids;Carbon metabolism;Ce…	Metabolism;Glycolysis;Glucose metabolism;Metabolism of carbohydrates	nucleotide binding;magnesium ion binding;pyruvate kinase activity;protein binding;ATP binding;transferase activity;potassium ion binding	carbohydrate metabolic process;glucose metabolic process;glycolysis;programmed cell death	nucleus;cytoplasm;cytosol;plasma membrane	573.228	539.84	767.103	615.578	0.941753	1.33822	1.07388
87	TC143242	galactokinase 1	GALK1	2584	NP_000145	LAVLITNSNVR	Galactose metabolism;Amino sugar and nucleotide sugar metabolism;Metabolic pathways;Nucleotide sugar biosynthesis, galactose => UDP-galactose;Galactose degradation, Leloir pathway, galactose => alpha-D-glucose-1P	Metabolism;Galactose catabolism;Metabolism of carbohydrates	nucleotide binding;galactokinase activity;ATP binding;galactose binding;kinase activity;transferase activity	carbohydrate metabolic process;galactose metabolic process;metabolic process;galactose catabolic process;carbohydrate phosphorylation	membrane fraction;cytoplasm;cytosol	19.9091	18.8386	27.7705	31.8672	0.946232	1.39486	1.60064
154	TC243315	procollagen-lysine, 2-oxoglutarate 5-dioxygenase 3	PLOD3	8985	NP_001075	LYLDPGLR	Lysine degradation;Other types of O-glycan biosynthesis	Extracellular matrix organization;Collagen formation;Collagen biosynthesis and modifying enzymes	iron ion binding;protein binding;procollagen-lysine 5-dioxygenase activity;oxidoreductase activity, acting on single donors with incorporation of molecular oxygen, incorporation of two atoms of oxygen;oxidoreductase activity, acting on paired donors, with incorporation or reduction of molecular oxygen, 2-oxoglutarate as one donor, and incorporation of one atom each of oxygen into both donors;L-as…	in utero embryonic development;endothelial cell morphogenesis;protein modification process;protein localization;neural tube development;collagen fibril organization;cellular response to hormone stimulus;vasodilation;epidermis morphogenesis;lung morphogenesis;basement membrane assembly	endoplasmic reticulum;membrane;rough endoplasmic reticulum membrane	24.0107	22.7332	35.3685	35.8158	0.946795	1.47303	1.49166
245	TC180008	adenylosuccinate synthase	ADSS	159	NP_001117	FIEDELQIPVK	Purine metabolism;Alanine, aspartate and glutamate metabolism;Metabolic pathways;Adenine ribonucleotide biosynthesis, IMP => ADP,ATP	Metabolism;Metabolism of nucleotides;Purine ribonucleoside monophosphate biosynthesis;Purine metabolism	nucleotide binding;magnesium ion binding;adenylosuccinate synthase activity;GTP binding;ligase activity;phosphate binding	immune system process;purine base metabolic process;purine nucleotide biosynthetic process;AMP biosynthetic process;purine ribonucleoside monophosphate biosynthetic process;nucleobase, nucleoside and nucleotide metabolic process	cytoplasm;cytosol;plasma membrane	14.7897	14.0114	16.9696	12.5402	0.947376	1.14739	0.847898
137	TC181299	lactate dehydrogenase A	LDHA	3939	NP_001158886:NP_001158887:NP_001158888:NP_005557	FIIPNVVK	Glycolysis / Gluconeogenesis;Pyruvate metabolism;Propanoate metabolism;Cysteine and methionine metabolism;Metabolic pathways;HIF-1 signaling pathway;Central carbon metabolism in cancer;Glucagon signaling pathway	The citric acid (TCA) cycle and respiratory electron transport;Metabolism;Pyruvate metabolism;Pyruvate metabolism and Citric Acid (TCA) cycle	L-lactate dehydrogenase activity;binding;oxidoreductase activity	pyruvate metabolic process;glycolysis;cellular carbohydrate metabolic process	cytoplasm;cytosol	622.059	589.442	637.551	589.389	0.947567	1.0249	0.947481
326	TC120306	phosphomevalonate kinase	PMVK	10654	NP_006547	LVLLFSGK	Terpenoid backbone biosynthesis;Metabolic pathways;Peroxisome;C5 isoprenoid biosynthesis, mevalonate pathway	Metabolism;Regulation of cholesterol biosynthesis by SREBP (SREBF);Cholesterol biosynthesis;Activation of gene expression by SREBF (SREBP);Metabolism of lipids and lipoproteins	nucleotide binding;phosphomevalonate kinase activity;ATP binding;transferase activity	protein phosphorylation;lipid metabolic process;cholesterol biosynthetic process;isoprenoid biosynthetic process;isopentenyl diphosphate biosynthetic process, mevalonate pathway	soluble fraction;cytoplasm;peroxisome;cytosol	17.0598	16.3109	20.1744	14.7395	0.956102	1.18257	0.863994
81	TC100997	phosphomannomutase 1	PMM1	5372	NP_002667	IDPEVAAFLQK	Fructose and mannose metabolism;Amino sugar and nucleotide sugar metabolism;Metabolic pathways	Metabolism of proteins;Biosynthesis of the N-glycan precursor (dolichol lipid-linked oligosaccharide, LLO) and transfer to a nascent protein;Asparagine N-linked glycosylation;Synthesis of GDP-mannose;Synthesis of substrates in N-glycan biosythesis;Post-translational protein modification	phosphomannomutase activity;isomerase activity;metal ion binding	mannose metabolic process;dolichol-linked oligosaccharide biosynthetic process;GDP-mannose biosynthetic process;protein N-linked glycosylation via asparagine;post-translational protein modification;cellular protein metabolic process	cytoplasm;cytosol;neuronal cell body	3.78736	3.62857	5.32298	4.51648	0.958072	1.40546	1.19251
339	TC142980	heat shock protein 90kDa alpha (cytosolic), class A member 1;heat shock protein 90kDa alpha (cytosolic), class B member 1	HSP90AA1;HSP90AB1	3320:3326	NP_001017963:NP_005339:NP_031381	ADLINNLGTIAK	Antigen processing and presentation;Pathways in cancer;Prostate cancer;NOD-like receptor signaling pathway;Progesterone-mediated oocyte maturation;Protein processing in endoplasmic reticulum;PI3K-Akt signaling pathway;Estrogen signaling pathway	Signaling by ERBB2;Constitutive Signaling by Ligand-Responsive EGFR Cancer Variants;Signal Transduction;Disease;Signaling by EGFR in Cancer;Innate Immune System;Influenza Infection;Influenza Life Cycle;Immune System;Influenza Viral RNA Transcription and Replication;Organelle biogenesis and maintenance;vRNP Assembly;Signaling by VEGF;Fcgamma receptor (FCGR) dependent phagocytosis;Regulation of act…	nucleotide binding;protein serine/threonine kinase activity;protein binding;ATP binding;ATPase activity;nitric-oxide synthase regulator activity;TPR domain binding;identical protein binding;protein homodimerization activity;unfolded protein binding;UTP binding;CTP binding;GTP binding;dATP binding	G2/M transition of mitotic cell cycle;mitotic cell cycle;ATP catabolic process;protein folding;mitochondrial transport;response to stress;response to unfolded protein;signal transduction;axon guidance;cellular chaperone-mediated protein complex assembly;protein refolding;protein import into mitochondrial outer membrane;positive regulation of nitric oxide biosynthetic process;nitric oxide metaboli…	intracellular;cytoplasm;cytosol;plasma membrane;melanosome;soluble fraction;mitochondrion;signalosome;basolateral plasma membrane;apical plasma membrane;brush border membrane	559.078	535.962	436.329	412.717	0.958653	0.780444	0.73821
146	TC139883	inositol(myo)-1(or 4)-monophosphatase 1	IMPA1	3612	NP_001138350:NP_001138351:NP_005527	SSPVDLVTATDQK	Inositol phosphate metabolism;Phosphatidylinositol signaling system;Metabolic pathways;Inositol phosphate metabolism, Ins(1,3,4,5)P4 => Ins(1,3,4)P3 => myo-inositol	Metabolism;Inositol phosphate metabolism;Synthesis of IP2, IP, and Ins in the cytosol	inositol monophosphate phosphatase activity;hydrolase activity;protein homodimerization activity;metal ion binding	phosphatidylinositol biosynthetic process;phosphate metabolic process;signal transduction;response to lithium ion;inositol phosphate dephosphorylation	cytoplasm;axon;neuronal cell body	45.4942	43.8089	40.6144	41.8872	0.962955	0.892737	0.920716
310	TC236133	NAD(P) dependent steroid dehydrogenase-like	NSDHL	50814	NP_001123237:NP_057006:XP_011529480:XP_016885053	AVLGANDPEK	Steroid biosynthesis;Metabolic pathways;Cholesterol biosynthesis, squalene 2,3-epoxide => cholesterol	Metabolism;Cholesterol biosynthesis;Metabolism of lipids and lipoproteins	3-beta-hydroxy-delta5-steroid dehydrogenase activity;binding;oxidoreductase activity;sterol-4-alpha-carboxylate 3-dehydrogenase (decarboxylating) activity	hair follicle development;cholesterol biosynthetic process;smoothened signaling pathway;labyrinthine layer blood vessel development	endoplasmic reticulum;endoplasmic reticulum membrane;membrane;integral to membrane;intracellular membrane-bounded organelle	10.6171	10.2633	13.4932	8.73589	0.966673	1.27089	0.822811
249	TC110217	IMP (inosine 5'-monophosphate) dehydrogenase 1	IMPDH1	3614	NP_000874:NP_001096075:NP_001136045:NP_001136046:NP_001136047:NP_001136048:NP_899066	IAQGVSGSIQDK	Purine metabolism;Drug metabolism - other enzymes;Metabolic pathways;Guanine ribonucleotide biosynthesis IMP => GDP,GTP	Metabolism;Metabolism of nucleotides;Purine ribonucleoside monophosphate biosynthesis;Purine metabolism	nucleic acid binding;DNA binding;IMP dehydrogenase activity;oxidoreductase activity;metal ion binding	purine base metabolic process;purine nucleotide biosynthetic process;GMP biosynthetic process;purine ribonucleoside monophosphate biosynthetic process;lymphocyte proliferation;nucleobase, nucleoside and nucleotide metabolic process	nucleus;cytoplasm;cytosol	9.39101	9.10441	8.69351	6.62291	0.969481	0.925726	0.705239
303	TC303917	phosphorylase, glycogen; brain	PYGB	5834	NP_002853	DFYELEPEK	Starch and sucrose metabolism;Insulin signaling pathway;Metabolic pathways;Glucagon signaling pathway;Insulin resistance	Metabolism;Glycogen breakdown (glycogenolysis);Glucose metabolism;Metabolism of carbohydrates	sugar binding;drug binding;glycogen phosphorylase activity;transferase activity, transferring glycosyl groups;pyridoxal phosphate binding;protein homodimerization activity	carbohydrate metabolic process;glycogen catabolic process;glucose metabolic process	soluble fraction;cytoplasm;axon	16.3348	15.838	17.7581	15.216	0.969582	1.08713	0.931508
39	TC118309	isocitrate dehydrogenase 2 (NADP+), mitochondrial	IDH2	3418	NP_001276839:NP_001277043:NP_002159	DIFQEIFDK	Citrate cycle (TCA cycle);Glutathione metabolism;Metabolic pathways;Peroxisome;Citrate cycle, first carbon oxidation, oxaloacetate => 2-oxoglutarate;2-Oxocarboxylic acid metabolism;Biosynthesis of amino acids;Carbon metabolism;Citrate cycle (TCA cycle, Krebs cycle)	The citric acid (TCA) cycle and respiratory electron transport;Metabolism;Citric acid cycle (TCA cycle);Pyruvate metabolism and Citric Acid (TCA) cycle	magnesium ion binding;isocitrate dehydrogenase (NADP+) activity;oxidoreductase activity;oxidoreductase activity, acting on the CH-OH group of donors, NAD or NADP as acceptor;NAD binding	carbohydrate metabolic process;glyoxylate cycle;tricarboxylic acid cycle;isocitrate metabolic process;2-oxoglutarate metabolic process	mitochondrion;mitochondrial inner membrane;mitochondrial matrix	68.961	66.9802	71.5775	59.5911	0.971277	1.03794	0.864128
285	TC69528	deoxythymidylate kinase (thymidylate kinase)	DTYMK	1841	NP_001158503:NP_001307831:NP_001307833:NP_001307834:NP_036277	VLSEDAIR	Pyrimidine metabolism;Metabolic pathways	Metabolism;Metabolism of nucleotides;Synthesis and interconversion of nucleotide di- and triphosphates	nucleotide binding;thymidylate kinase activity;ATP binding;kinase activity;transferase activity;nucleoside phosphate kinase activity	dTDP biosynthetic process;cell cycle;cell proliferation;nucleotide biosynthetic process;nucleobase, nucleoside and nucleotide interconversion;nucleoside monophosphate phosphorylation;nucleobase, nucleoside and nucleotide metabolic process;cellular response to growth factor stimulus	cytosol	28.9315	28.1219	28.1542	25.7689	0.972019	0.973134	0.890689
157	TC67048	peroxiredoxin 6	PRDX6	9588	NP_004896	LPFPIIDDR	Metabolic pathways	Cellular responses to stress;Detoxification of Reactive Oxygen Species	glutathione peroxidase activity;phospholipase A2 activity;protein binding;antioxidant activity;oxidoreductase activity;hydrolase activity;peroxiredoxin activity	response to reactive oxygen species;response to oxidative stress;phospholipid catabolic process;lipid catabolic process;bleb assembly;hydrogen peroxide catabolic process	cytoplasm;mitochondrion;lysosome;cytosol;cytoplasmic membrane-bounded vesicle	95.389	92.8362	98.0396	119.764	0.973238	1.02779	1.25553
211	TC15830	ATPase, H+ transporting, lysosomal 14kDa, V1 subunit F	ATP6V1F	9296	NP_001185838:NP_004222	EHPYDAAK	Oxidative phosphorylation;Vibrio cholerae infection;Epithelial cell signaling in Helicobacter pylori infection;Metabolic pathways;Collecting duct acid secretion;Phagosome;Rheumatoid arthritis;Synaptic vesicle cycle	ROS, RNS production in response to bacteria;Signal Transduction;Immune System;Signaling by Insulin receptor;Insulin receptor recycling;Transmembrane transport of small molecules;Iron uptake and transport;Transferrin endocytosis and recycling;Ion channel transport	protein binding;hydrogen ion transmembrane transporter activity;ATPase activity, uncoupled;ATPase activity, coupled to transmembrane movement of ions;hydrogen ion transporting ATP synthase activity, rotational mechanism;proton-transporting ATPase activity, rotational mechanism	ion transport;cellular iron ion homeostasis;insulin receptor signaling pathway;ATP hydrolysis coupled proton transport;proton transport;transferrin transport;transmembrane transport	membrane fraction;cytosol;membrane;proton-transporting two-sector ATPase complex;vacuolar proton-transporting V-type ATPase complex;proton-transporting V-type ATPase, V1 domain	5.64027	5.49628	6.80136	5.44981	0.974472	1.20586	0.966232
25	TC150666	leucine aminopeptidase 3	LAP3	51056	NP_056991	GLVLGIYSK	Arginine and proline metabolism;Glutathione metabolism;Metabolic pathways	情報なし	magnesium ion binding;aminopeptidase activity;peptidase activity;metalloexopeptidase activity;zinc ion binding;manganese ion binding	proteolysis	intracellular;nucleus;nucleolus;cytoplasm;mitochondrion	29.4704	28.9007	43.5657	32.5632	0.980669	1.47829	1.10495
230	TC62244	6-phosphogluconolactonase	PGLS	25796	NP_036220	LLTVPFEK	Pentose phosphate pathway;Metabolic pathways;Pentose phosphate pathway (Pentose phosphate cycle);Pentose phosphate pathway, oxidative phase, glucose 6P => ribulose 5P;Carbon metabolism	Metabolism;Pentose phosphate pathway (hexose monophosphate shunt);Metabolism of carbohydrates	hydrolase activity;6-phosphogluconolactonase activity;monosaccharide binding	carbohydrate metabolic process;pentose-phosphate shunt;pentose-phosphate shunt, oxidative branch	soluble fraction;cytoplasm;cytosol	20.8728	20.5571	25.8102	23.6751	0.984876	1.23655	1.13425
315	TC31282	thiosulfate sulfurtransferase (rhodanese)	TST	7263	NP_001257412:NP_003303	WLAESIR	Sulfur metabolism;Cysteine and methionine metabolism;Metabolic pathways;Sulfur relay system	Metabolism;Sulfide oxidation to sulfate;Degradation of cysteine and homocysteine;Sulfur amino acid metabolism;Metabolism of amino acids and derivatives	thiosulfate sulfurtransferase activity;5S rRNA binding;transferase activity	cyanate catabolic process;rRNA transport	mitochondrion;mitochondrial inner membrane;mitochondrial matrix;plasma membrane	9.45604	9.33133	4.75651	5.38981	0.986812	0.503013	0.569986
277	TC101318	polymerase (RNA) II (DNA directed) polypeptide F	POLR2F	5435	NP_001288058:NP_068809	IPIIIR	Purine metabolism;Pyrimidine metabolism;RNA polymerase;Huntington's disease;Metabolic pathways;Cytosolic DNA-sensing pathway;Epstein-Barr virus infection	HIV Life Cycle;Late Phase of HIV Life Cycle;HIV Infection;Disease;Formation of HIV elongation complex in the absence of HIV Tat;Formation of the HIV-1 Early Elongation Complex;RNA Pol II CTD phosphorylation and interaction with CE;HIV Transcription Initiation;RNA Polymerase II HIV Promoter Escape;HIV Transcription Elongation;Transcription of the HIV genome;Formation of HIV-1 elongation complex co…	DNA binding;DNA-directed RNA polymerase activity;protein kinase activity	nuclear mRNA splicing, via spliceosome;DNA repair;transcription-coupled nucleotide-excision repair;nucleotide-excision repair;transcription from RNA polymerase II promoter;transcription initiation from RNA polymerase II promoter;transcription elongation from RNA polymerase II promoter;mRNA capping;transcription from RNA polymerase III promoter;transcription elongation from RNA polymerase III prom…	nucleus;nucleoplasm;DNA-directed RNA polymerase II, core complex;nucleolus;RNA polymerase complex	7.30653	7.23511	7.0899	6.63066	0.990225	0.970351	0.907499
342	TC47633	tubulin, beta 2A;tubulin, beta;tubulin, beta 2C;tubulin, beta 2B	TUBB2A;TUBB;TUBB2C;TUBB2B	7280:203068:10383:347733	NP_001060:NP_001280141:NP_001280142:NP_001280143:NP_001280144:NP_001280145:NP_001297244:NP_006079:NP_821080:NP_821133	EVDEQMLNVQNK	Gap junction;Pathogenic Escherichia coli infection;Phagosome	Prefoldin mediated transfer of substrate to CCT/TriC;Cooperation of Prefoldin and TriC/CCT in actin and tubulin folding;Formation of tubulin folding intermediates by CCT/TriC;Post-chaperonin tubulin folding pathway;Chaperonin-mediated protein folding;Protein folding;Metabolism of proteins;Organelle biogenesis and maintenance;Assembly of the primary cilium;Anchoring of the basal body to the plasma…	nucleotide binding;GTPase activity;structural molecule activity;protein binding;GTP binding;peptide binding;structural constituent of cytoskeleton;protein complex binding;MHC class I protein binding;unfolded protein binding	protein folding;microtubule-based movement;mitosis;neuron differentiation;cellular protein metabolic process;'de novo' posttranslational protein folding;protein polymerization;G2/M transition of mitotic cell cycle;mitotic cell cycle;cellular component movement;microtubule-based process;cytoskeleton-dependent intracellular transport;natural killer cell mediated cytotoxicity;spindle assembly;cell d…	cytoplasm;cytoskeleton;microtubule;cytosol	1423.65	1411.55	1510.62	1664.8	0.991502	1.06109	1.16939
214	TC58338	ATPase, H+ transporting, lysosomal 70kDa, V1 subunit A	ATP6V1A	523	NP_001681	LPANHPLLTGQR	Oxidative phosphorylation;Vibrio cholerae infection;Epithelial cell signaling in Helicobacter pylori infection;Metabolic pathways;Collecting duct acid secretion;Phagosome;Rheumatoid arthritis;Synaptic vesicle cycle	ROS, RNS production in response to bacteria;Signal Transduction;Immune System;Signaling by Insulin receptor;Insulin receptor recycling;Transmembrane transport of small molecules;Iron uptake and transport;Transferrin endocytosis and recycling;Ion channel transport	nucleotide binding;ATP binding;hydrolase activity;hydrolase activity, acting on acid anhydrides, catalyzing transmembrane movement of substances;hydrogen ion transporting ATP synthase activity, rotational mechanism;proton-transporting ATPase activity, rotational mechanism	transport;ion transport;cellular iron ion homeostasis;insulin receptor signaling pathway;ATP hydrolysis coupled proton transport;proton transport;transferrin transport;ATP metabolic process;transmembrane transport	mitochondrion;cytosol;plasma membrane;integral to plasma membrane;microvillus;apical plasma membrane;proton-transporting two-sector ATPase complex;proton-transporting V-type ATPase, V1 domain	33.4128	33.3232	34.3684	31.5282	0.99732	1.0286	0.943598
333	TC276321	methylmalonyl CoA mutase	MUT	4594	NP_000246:XP_005249200	ILFDGIPLEK	Valine, leucine and isoleucine degradation;Glyoxylate and dicarboxylate metabolism;Propanoate metabolism;Metabolic pathways;Carbon metabolism;Propanoyl-CoA metabolism, propanoyl-CoA => succinyl-CoA	Disease;Defects in cobalamin (B12) metabolism;Defects in vitamin and cofactor metabolism;Defective MMAA causes methylmalonic aciduria type cblA;Defective MUT causes methylmalonic aciduria mut type;Diseases of metabolism;Metabolism;Cobalamin (Cbl, vitamin B12) transport and metabolism;Metabolism of water-soluble vitamins and cofactors;Metabolism of vitamins and cofactors;Fatty acid, triacylglycero…	methylmalonyl-CoA mutase activity;isomerase activity;cobalamin binding;metal ion binding	fatty acid beta-oxidation;post-embryonic development;cellular lipid metabolic process	mitochondrion;mitochondrial matrix	6.21216	6.29396	4.69326	4.70699	1.01317	0.755497	0.757707
16	TC167704	valyl-tRNA synthetase	VARS	7407	NP_006286:XP_005249419:XP_016866735:XP_016866736	VPLEVQEADEAK	Aminoacyl-tRNA biosynthesis	Cytosolic tRNA aminoacylation;tRNA Aminoacylation;Gene Expression	nucleotide binding;valine-tRNA ligase activity;ATP binding;ligase activity	translational elongation;tRNA aminoacylation for protein translation;valyl-tRNA aminoacylation;gene expression	intracellular;cytoplasm;mitochondrion;cytosol	26.5821	27.1216	33.357	28.2289	1.02029	1.25487	1.06195
296	TC50353	retinol dehydrogenase 11 (all-trans/9-cis/11-cis)	RDH11	51109	NP_057110	LANILFTQELAR	Retinol metabolism;Metabolic pathways	Signal Transduction;Visual phototransduction;The canonical retinoid cycle in rods (twilight vision);Retinoid metabolism and transport;Metabolism;Metabolism of vitamins and cofactors;Signaling by Retinoic Acid;RA biosynthesis pathway;Metabolism of fat-soluble vitamins	retinol dehydrogenase activity;binding;oxidoreductase activity;NADP-retinol dehydrogenase activity	retinoid metabolic process;steroid metabolic process;retinol metabolic process	intracellular;endoplasmic reticulum;endoplasmic reticulum membrane;membrane;integral to membrane	27.9337	28.5359	35.9453	36.7424	1.02156	1.28681	1.31535
284	TC175497	uridine monophosphate synthetase	UMPS	7372	NP_000364	FADIGNTVK	Pyrimidine metabolism;Drug metabolism - other enzymes;Metabolic pathways;Uridine monophosphate biosynthesis, glutamine (+ PRPP) => UMP	Metabolism;Metabolism of nucleotides;Pyrimidine biosynthesis;Pyrimidine metabolism	orotate phosphoribosyltransferase activity;orotidine-5'-phosphate decarboxylase activity;transferase activity, transferring glycosyl groups;lyase activity	pyrimidine base metabolic process;'de novo' pyrimidine base biosynthetic process;pyrimidine nucleotide biosynthetic process;UMP biosynthetic process;nucleoside metabolic process;'de novo' UMP biosynthetic process;pyrimidine nucleoside biosynthetic process;nucleobase, nucleoside and nucleotide metabolic process	nucleus;cytoplasm;cytosol	10.0973	10.4674	10.2349	10.897	1.03665	1.01363	1.07921
210	TC307816	ATPase, H+ transporting, lysosomal 42kDa, V1 subunit C1	ATP6V1C1	528	NP_001686	AVDDFR	Oxidative phosphorylation;Vibrio cholerae infection;Epithelial cell signaling in Helicobacter pylori infection;Metabolic pathways;Collecting duct acid secretion;Phagosome;Rheumatoid arthritis;Synaptic vesicle cycle	ROS, RNS production in response to bacteria;Signal Transduction;Immune System;Signaling by Insulin receptor;Insulin receptor recycling;Transmembrane transport of small molecules;Iron uptake and transport;Transferrin endocytosis and recycling;Ion channel transport	transporter activity;protein binding;hydrogen-exporting ATPase activity, phosphorylative mechanism;hydrolase activity, acting on acid anhydrides, catalyzing transmembrane movement of substances;proton-transporting ATPase activity, rotational mechanism	transport;ion transport;cellular iron ion homeostasis;insulin receptor signaling pathway;ATP hydrolysis coupled proton transport;proton transport;transferrin transport;transmembrane transport	cytoplasm;cytosol;plasma membrane;proton-transporting two-sector ATPase complex;cytoplasmic vesicle;proton-transporting V-type ATPase, V1 domain;apical part of cell	10.2491	10.8481	11.0728	10.0325	1.05845	1.08036	0.978862
58	TC239812	platelet-activating factor acetylhydrolase 1b, catalytic subunit 3 (29kDa)	PAFAH1B3	5050	NP_001139411:NP_001139412:NP_002564	ALHSLLLR	Ether lipid metabolism;Metabolic pathways	情報なし	1-alkyl-2-acetylglycerophosphocholine esterase activity;protein binding;hydrolase activity	lipid metabolic process;nervous system development;lipid catabolic process	cytoplasm	12.7143	13.4889	15.574	13.0364	1.06093	1.22492	1.02534
70	TC224548	trans-2,3-enoyl-CoA reductase	TECR	9524	NP_612510	HYEVEILDAK	Fatty acid elongation;Biosynthesis of unsaturated fatty acids;Fatty acid biosynthesis, elongation, endoplasmic reticulum;Fatty acid metabolism	Metabolism;Fatty acid, triacylglycerol, and ketone body metabolism;Metabolism of lipids and lipoproteins;Fatty Acyl-CoA Biosynthesis;Triglyceride Biosynthesis;Synthesis of very long-chain fatty acyl-CoAs	oxidoreductase activity, acting on the CH-CH group of donors;trans-2-enoyl-CoA reductase (NADPH) activity	triglyceride biosynthetic process;fatty acid elongation;long-chain fatty-acyl-CoA biosynthetic process;very long-chain fatty acid biosynthetic process;cellular lipid metabolic process	cytoplasm;endoplasmic reticulum;endoplasmic reticulum membrane;membrane;integral to membrane;integral to endoplasmic reticulum membrane	22.5623	24.0278	14.1181	15.9171	1.06496	0.62574	0.705475
21	TC239983	carbonyl reductase 3	CBR3	874	NP_001227	ILVNACCPGPVK	Arachidonic acid metabolism;Metabolism of xenobiotics by cytochrome P450;Metabolic pathways	情報なし	3-keto sterol reductase activity;carbonyl reductase (NADPH) activity;binding;oxidoreductase activity;NADPH binding	phylloquinone catabolic process	nucleus;nucleolus;cytoplasm;cytosol	4.73825	5.08019	5.16295	5.7694	1.07217	1.08963	1.21762
56	TC173018	methionine adenosyltransferase II, alpha	MAT2A	4144	NP_005902	GAVLPIR	Cysteine and methionine metabolism;Metabolic pathways;Methionine salvage pathway;Methionine degradation;Biosynthesis of amino acids	Metabolism;Phase II conjugation;Methylation;Biological oxidations	nucleotide binding;methionine adenosyltransferase activity;ATP binding;transferase activity;metal ion binding	S-adenosylmethionine biosynthetic process;xenobiotic metabolic process;circadian rhythm;response to light stimulus;response to hormone stimulus;methylation;response to drug;response to cAMP	cytosol	26.7381	28.8469	30.5507	30.7606	1.07887	1.14259	1.15044
290	TC139595	cytidine monophosphate (UMP-CMP) kinase 1, cytosolic	CMPK1	51727	NP_057392	IVPVEITISLLK	Pyrimidine metabolism;Metabolic pathways;Pyrimidine ribonucleotide biosynthesis, UMP => UDP/UTP,CDP/CTP	Metabolism;Metabolism of nucleotides;Synthesis and interconversion of nucleotide di- and triphosphates	nucleotide binding;cytidylate kinase activity;uridine kinase activity;ATP binding;transferase activity;phosphotransferase activity, phosphate group as acceptor	UMP biosynthetic process;pyrimidine ribonucleotide biosynthetic process;nucleobase, nucleoside and nucleotide interconversion;nucleobase, nucleoside and nucleotide metabolic process	nucleus;cytoplasm;cytosol	241.605	261.212	287.228	307.486	1.08115	1.18883	1.27268
259	TC242096	polymerase (DNA directed), epsilon 3 (p17 subunit)	POLE3	54107	NP_001265184:NP_059139	EALPDGVNISK	Purine metabolism;Pyrimidine metabolism;DNA replication;Base excision repair;Nucleotide excision repair;Metabolic pathways;HTLV-I infection	情報なし	DNA-directed DNA polymerase activity;protein binding;transferase activity;nucleotidyltransferase activity;sequence-specific DNA binding	DNA replication;histone H3 acetylation	intracellular;nucleus;Ada2/Gcn5/Ada3 transcription activator complex	8.90828	9.66426	10.5737	4.8503	1.08486	1.18695	0.544471
286	TC142318	deoxyuridine triphosphatase	DUT	1854	NP_001020419:NP_001020420:NP_001939:XP_011519617	GNVGVVLFNFGK	Pyrimidine metabolism;Metabolic pathways	Metabolism;Metabolism of nucleotides;Pyrimidine biosynthesis;Pyrimidine metabolism	dUTP diphosphatase activity;protein binding;hydrolase activity	nucleobase, nucleoside, nucleotide and nucleic acid metabolic process;pyrimidine base metabolic process;DNA replication;nucleotide metabolic process;dUTP metabolic process;pyrimidine nucleoside biosynthetic process;nucleobase, nucleoside and nucleotide metabolic process	nucleus;nucleoplasm;mitochondrion	15.6843	17.0531	16.8616	19.3374	1.08727	1.07506	1.23292
239	TC92918	hydroxysteroid (17-beta) dehydrogenase 4	HSD17B4	3295	NP_000405:NP_001186220:NP_001186221:NP_001278956:NP_001278957	TLGAIVR	Primary bile acid biosynthesis;Metabolic pathways;Peroxisome;Bile acid biosynthesis, cholesterol => cholate/chenodeoxycholate	Metabolism;Synthesis of bile acids and bile salts;Synthesis of bile acids and bile salts via 7alpha-hydroxycholesterol;Bile acid and bile salt metabolism;alpha-linolenic (omega3) and linoleic (omega6) acid metabolism;alpha-linolenic acid (ALA) metabolism;Beta-oxidation of pristanoyl-CoA;Beta-oxidation of very long chain fatty acids;Peroxisomal lipid metabolism;Metabolism of lipids and lipoproteins	3-hydroxyacyl-CoA dehydrogenase activity;estradiol 17-beta-dehydrogenase activity;binding;sterol transporter activity;oxidoreductase activity;long-chain-enoyl-CoA hydratase activity;lyase activity;isomerase activity;sterol binding;3alpha,7alpha,12alpha-trihydroxy-5beta-cholest-24-enoyl-CoA hydratase activity	very long-chain fatty acid metabolic process;bile acid biosynthetic process;bile acid metabolic process;sterol transport;fatty acid beta-oxidation using acyl-CoA oxidase;cellular lipid metabolic process;Sertoli cell development	mitochondrion;peroxisome;peroxisomal matrix	27.7916	30.3071	27.5289	34.5083	1.09051	0.990546	1.24168
148	TC268172	phosphatidylinositol-5-phosphate 4-kinase, type II, alpha	PIP4K2A	5305	NP_005019:XP_011517798:XP_016871819:XP_016871820	FGIDDQDFQNSLTR	Inositol phosphate metabolism;Phosphatidylinositol signaling system;Regulation of actin cytoskeleton	Metabolism;PI Metabolism;Phospholipid metabolism;Synthesis of PIPs at the plasma membrane;Metabolism of lipids and lipoproteins	nucleotide binding;ATP binding;kinase activity;1-phosphatidylinositol-4-phosphate 5-kinase activity;1-phosphatidylinositol-5-phosphate 4-kinase activity;transferase activity	phosphorylation	cellular_component	8.67844	9.48379	9.83848	11.0767	1.0928	1.13367	1.27634
218	TC235420	pantothenate kinase 4	PANK4	55229	NP_060686	GLLAGNVFDWGAK	Pantothenate and CoA biosynthesis;Metabolic pathways;Coenzyme A biosynthesis, pantothenate => CoA	Metabolism;Coenzyme A biosynthesis;Metabolism of water-soluble vitamins and cofactors;Metabolism of vitamins and cofactors;Vitamin B5 (pantothenate) metabolism	nucleotide binding;pantothenate kinase activity;ATP binding;transferase activity	coenzyme A biosynthetic process	cytoplasm	5.09932	5.62124	4.79475	4.29001	1.10235	0.940273	0.84129
100	TC127215	lysophospholipase II	LYPLA2	11313	NP_009191	AAENIK	Glycerophospholipid metabolism	情報なし	hydrolase activity	lipid metabolic process;fatty acid metabolic process	cytoplasm	27.6775	31.2586	34.5289	25.1096	1.12938	1.24754	0.90722
69	TC71968	acyl-CoA thioesterase 7	ACOT7	11332	NP_009205:NP_863654:NP_863655:NP_863656	SLPVPQLVPETEDEK	Fatty acid elongation;Biosynthesis of unsaturated fatty acids	Metabolism;Fatty acid, triacylglycerol, and ketone body metabolism;Metabolism of lipids and lipoproteins;Fatty Acyl-CoA Biosynthesis;Triglyceride Biosynthesis	fatty-acyl-CoA binding;catalytic activity;carboxylesterase activity;palmitoyl-CoA hydrolase activity;hydrolase activity;acyl-CoA hydrolase activity	lipid metabolic process;fatty acid catabolic process	nucleus;nucleolus;cytoplasm;mitochondrion;cytosol;neuron projection;cell body	39.1355	44.4426	41.9875	46.7268	1.13561	1.07287	1.19397
127	TC138172	phosphofructokinase, platelet	PFKP	5214	NP_001229268:NP_001309996:NP_001309997:NP_001309998:NP_001309999:NP_001310000:NP_001310001:NP_001310002:NP_001310003:NP_002618:XP_005252522:XP_005252523:XP_005252524:XP_006717512	SFAGNLNTYK	Glycolysis / Gluconeogenesis;Pentose phosphate pathway;Fructose and mannose metabolism;Galactose metabolism;RNA degradation;Metabolic pathways;Glycolysis (Embden-Meyerhof pathway), glucose => pyruvate;Biosynthesis of amino acids;Carbon metabolism;Thyroid hormone signaling pathway;AMPK signaling pathway;Central carbon metabolism in cancer	Metabolism;Glycolysis;Glucose metabolism;Metabolism of carbohydrates	nucleotide binding;6-phosphofructokinase activity;ATP binding;kinase activity;transferase activity;metal ion binding;fructose-6-phosphate binding	carbohydrate metabolic process;fructose 6-phosphate metabolic process;glucose metabolic process;glycolysis;fructose 1,6-bisphosphate metabolic process;protein homotetramerization	soluble fraction;cytoplasm;cytosol;6-phosphofructokinase complex	115.282	131.348	234.299	160.836	1.13936	2.0324	1.39515
163	TC48335	methylenetetrahydrofolate dehydrogenase (NADP+ dependent) 1, methenyltetrahydrofolate cyclohydrolase, formyltetrahydrofolate synthetase	MTHFD1	4522	NP_005947	LDIDPETITWQR	One carbon pool by folate;Metabolic pathways;C1-unit interconversion, eukaryotes	Metabolism;Metabolism of folate and pterines;Metabolism of water-soluble vitamins and cofactors;Metabolism of vitamins and cofactors	nucleotide binding;formate-tetrahydrofolate ligase activity;methenyltetrahydrofolate cyclohydrolase activity;methylenetetrahydrofolate dehydrogenase [NAD(P)+] activity;methylenetetrahydrofolate dehydrogenase (NADP+) activity;ATP binding;formyltetrahydrofolate dehydrogenase activity;oxidoreductase activity;hydrolase activity;ligase activity	histidine biosynthetic process;purine nucleotide biosynthetic process;histidine catabolic process;one-carbon metabolic process;vitamin metabolic process;water-soluble vitamin metabolic process;cellular amino acid biosynthetic process;methionine biosynthetic process;folic acid-containing compound biosynthetic process;folic acid metabolic process	cytoplasm;mitochondrion;cytosol	14.326	16.5575	19.8437	10.6798	1.15577	1.38515	0.745486
158	TC29131	ferritin, heavy polypeptide 1	FTH1	2495	NP_002023	IFLQDIK	Mineral absorption	Membrane Trafficking;trans-Golgi Network Vesicle Budding;Binding and Uptake of Ligands by Scavenger Receptors;Scavenging by Class A Receptors;Transmembrane transport of small molecules;Clathrin derived vesicle budding;Golgi Associated Vesicle Biogenesis;Vesicle-mediated transport;Iron uptake and transport	ferroxidase activity;binding;iron ion binding;protein binding;ferric iron binding;oxidoreductase activity;transition metal ion binding	iron ion transport;cellular iron ion homeostasis;intracellular sequestering of iron ion;post-Golgi vesicle-mediated transport;immune response;cell proliferation;negative regulation of cell proliferation;cellular membrane organization	mitochondrion;cytosol;intracellular ferritin complex	133.002	155.536	283.51	235.321	1.16942	2.13163	1.76931
118	TC144269	alcohol dehydrogenase 5 (class III), chi polypeptide	ADH5	128	NP_000662	IDPLAPLDK	Glycolysis / Gluconeogenesis;Fatty acid degradation;Tyrosine metabolism;Retinol metabolism;Metabolism of xenobiotics by cytochrome P450;Drug metabolism - cytochrome P450;Metabolic pathways;Chemical carcinogenesis;Carbon metabolism;Degradation of aromatic compounds	Metabolism;Biological oxidations;Phase 1 - Functionalization of compounds;Ethanol oxidation	alcohol dehydrogenase (NAD) activity;binding;fatty acid binding;zinc ion binding;electron carrier activity;oxidoreductase activity;formaldehyde dehydrogenase activity;protein homodimerization activity;metal ion binding;S-(hydroxymethyl)glutathione dehydrogenase activity	retinoid metabolic process;respiratory system process;ethanol catabolic process;ethanol oxidation;aging;peptidyl-cysteine S-nitrosylation;response to lipopolysaccharide;positive regulation of blood pressure;formaldehyde catabolic process;response to nitrosative stress;response to redox state	nucleus;cytoplasm;mitochondrion	15.717	18.4407	21.9385	19.7694	1.1733	1.39584	1.25783
14	TC280716	tryptophanyl-tRNA synthetase	WARS	7453	NP_004175:NP_776049:NP_998810:NP_998811:XP_005268101:XP_006720312:XP_011535435:XP_011535437:XP_011535438:XP_016877116:XP_016877117:XP_016877118	EVTDEIVK	Aminoacyl-tRNA biosynthesis	Cytosolic tRNA aminoacylation;tRNA Aminoacylation;Gene Expression	nucleotide binding;tryptophan-tRNA ligase activity;protein binding;ATP binding;ligase activity	translation;tRNA aminoacylation for protein translation;tryptophanyl-tRNA aminoacylation;negative regulation of cell proliferation;gene expression;regulation of angiogenesis	soluble fraction;cytoplasm;cytosol	13.181	15.6025	11.4048	15.8125	1.18371	0.865246	1.19964
289	TC228242	CTP synthase	CTPS	1503	NP_001896	GIIASSVGTILK	Pyrimidine metabolism;Metabolic pathways;Pyrimidine ribonucleotide biosynthesis, UMP => UDP/UTP,CDP/CTP	Metabolism;Metabolism of nucleotides;Synthesis and interconversion of nucleotide di- and triphosphates	nucleotide binding;CTP synthase activity;ATP binding;ligase activity	nucleobase, nucleoside, nucleotide and nucleic acid metabolic process;pyrimidine nucleotide biosynthetic process;CTP biosynthetic process;glutamine metabolic process;nucleobase, nucleoside and nucleotide interconversion;response to drug;nucleobase, nucleoside and nucleotide metabolic process	cellular_component;cytosol	4.1651	4.93479	5.13068	5.07203	1.18479	1.23183	1.21775
330	TC235963	macrophage migration inhibitory factor (glycosylation-inhibiting factor)	MIF	4282	NP_002406	IGGAQNR	Tyrosine metabolism;Phenylalanine metabolism	Hemostasis;Cell surface interactions at the vascular wall	dopachrome isomerase activity;receptor binding;cytokine activity;cytokine receptor binding;protein binding;isomerase activity;chemoattractant activity;cell surface binding;phenylpyruvate tautomerase activity	prostaglandin biosynthetic process;inflammatory response;cell surface receptor linked signaling pathway;cell proliferation;negative regulation of gene expression;positive regulation of protein kinase A signaling cascade;carboxylic acid metabolic process;positive regulation of B cell proliferation;positive regulation of peptidyl-serine phosphorylation;positive regulation of phosphorylation;regulat…	extracellular region;extracellular space;cytoplasm;cell surface	497.122	593.373	676.21	730.993	1.19362	1.36025	1.47045
248	TC226030	hypoxanthine phosphoribosyltransferase 1	HPRT1	3251	NP_000185	NVLIVEDIIDTGK	Purine metabolism;Drug metabolism - other enzymes;Metabolic pathways	Metabolism;Metabolism of nucleotides;Purine metabolism;Purine salvage	nucleotide binding;magnesium ion binding;hypoxanthine phosphoribosyltransferase activity;phosphoglucomutase activity;protein binding;transferase activity, transferring glycosyl groups;protein homodimerization activity;guanine phosphoribosyltransferase activity	response to amphetamine;purine base metabolic process;purine nucleotide biosynthetic process;purine ribonucleoside salvage;adenine salvage;guanine salvage;spermatogenesis;behavior;grooming behavior;nucleoside metabolic process;glucose 1-phosphate metabolic process;cytolysis;striatum development;cerebral cortex neuron differentiation;central nervous system neuron development;GMP salvage;IMP salvag…	soluble fraction;cytoplasm;cytosol	41.65	49.7266	40.1411	43.6441	1.19392	0.963773	1.04788
212	TC61667	ATPase, H+ transporting, lysosomal 34kDa, V1 subunit D	ATP6V1D	51382	NP_057078	FTAGDFSTTVIQNVNK	Oxidative phosphorylation;Vibrio cholerae infection;Epithelial cell signaling in Helicobacter pylori infection;Metabolic pathways;Collecting duct acid secretion;Phagosome;Rheumatoid arthritis;Synaptic vesicle cycle	ROS, RNS production in response to bacteria;Signal Transduction;Immune System;Signaling by Insulin receptor;Insulin receptor recycling;Transmembrane transport of small molecules;Iron uptake and transport;Transferrin endocytosis and recycling;Ion channel transport	protein binding;ATPase activity, coupled to transmembrane movement of substances;proton-transporting ATPase activity, rotational mechanism	ion transport;cellular iron ion homeostasis;insulin receptor signaling pathway;ATP hydrolysis coupled proton transport;proton transport;transferrin transport;transmembrane transport	cytosol;membrane;vacuolar proton-transporting V-type ATPase complex;proton-transporting two-sector ATPase complex, catalytic domain	9.99481	12.0699	10.0835	11.1779	1.20761	1.00887	1.11837
341	TC179651	tubulin, alpha 1a;tubulin, alpha 4a;tubulin, alpha 1c;tubulin, alpha 3c;tubulin, alpha 1b;tubulin, alpha 3d	TUBA1A;TUBA4A;TUBA1C;TUBA3C;TUBA1B;TUBA3D	7846:7277:84790:7278:10376:113457	NP_001257328:NP_001257329:NP_001265481:NP_001290043:NP_001290044:NP_001290045:NP_001290046:NP_005991:NP_005992:NP_006000:NP_006073:NP_116093:NP_525125:XP_016860313	LSVDYGK	Gap junction;Pathogenic Escherichia coli infection;Phagosome	Organelle biogenesis and maintenance;Prefoldin mediated transfer of substrate to CCT/TriC;Cooperation of Prefoldin and TriC/CCT in actin and tubulin folding;Formation of tubulin folding intermediates by CCT/TriC;Post-chaperonin tubulin folding pathway;Chaperonin-mediated protein folding;Protein folding;Metabolism of proteins;Assembly of the primary cilium;Anchoring of the basal body to the plasma…	nucleotide binding;GTPase activity;structural molecule activity;GTP binding;protein domain specific binding;structural constituent of cytoskeleton;protein binding	G2/M transition of mitotic cell cycle;mitotic cell cycle;protein folding;microtubule-based process;microtubule-based movement;cytoskeleton-dependent intracellular transport;cellular protein metabolic process;'de novo' posttranslational protein folding;protein polymerization;cell division;platelet degranulation;blood coagulation;platelet activation;microtubule cytoskeleton organization	cytoplasm;cytosol;cytoskeleton;microtubule;cytoplasmic microtubule;extracellular region	1287.5	1556.01	1848.33	1134.81	1.20855	1.43559	0.881402
43	TC173039	dihydrolipoamide S-succinyltransferase (E2 component of 2-oxo-glutarate complex)	DLST	1743	NP_001924	AAVEDPR	Citrate cycle (TCA cycle);Lysine degradation;Metabolic pathways;Citrate cycle, second carbon oxidation, 2-oxoglutarate => oxaloacetate;Lysine degradation, lysine => saccharopine => acetoacetyl-CoA;Carbon metabolism;Citrate cycle (TCA cycle, Krebs cycle)	The citric acid (TCA) cycle and respiratory electron transport;Metabolism;Glyoxylate metabolism and glycine degradation;Lysine catabolism;Metabolism of amino acids and derivatives;Citric acid cycle (TCA cycle);Pyruvate metabolism and Citric Acid (TCA) cycle;Histidine, lysine, phenylalanine, tyrosine, proline and tryptophan catabolism	dihydrolipoyllysine-residue succinyltransferase activity;transferase activity;heat shock protein binding;chaperone binding	generation of precursor metabolites and energy;tricarboxylic acid cycle;2-oxoglutarate metabolic process;lysine catabolic process;NADH metabolic process;metabolic process;cellular nitrogen compound metabolic process	nucleus;cytoplasm;mitochondrion;mitochondrial matrix;microsome;plasma membrane;intracellular membrane-bounded organelle;oxoglutarate dehydrogenase complex	38.8368	47.1931	35.5677	33.9645	1.21516	0.915826	0.874545
23	TC224186	spermine synthase	SMS	6611	NP_001245352:NP_004586:XP_016885242	ADGETILK	Arginine and proline metabolism;beta-Alanine metabolism;Glutathione metabolism;Cysteine and methionine metabolism;Metabolic pathways	Metabolism;Metabolism of polyamines;Metabolism of amino acids and derivatives	spermidine synthase activity;transferase activity;spermine synthase activity	methionine metabolic process;polyamine metabolic process;spermine biosynthetic process;cellular nitrogen compound metabolic process	cytosol	35.357	43.4463	30.4444	28.861	1.22879	0.861057	0.816273
13	TC232002	glucosamine-6-phosphate deaminase 2	GNPDA2	132789	NP_612208	TLAMDTILANAK	Amino sugar and nucleotide sugar metabolism;Metabolic pathways	情報なし	glucosamine-6-phosphate deaminase activity;hydrolase activity;isomerase activity	carbohydrate metabolic process;N-acetylglucosamine metabolic process	cytoplasm	4.44899	5.49274	5.11872	4.18183	1.2346	1.15054	0.939951
11	TC74847	N-acetylneuraminic acid synthase	NANS	54187	NP_061819:XP_011517089:XP_011517090:XP_016870300	ALGSPTK	Amino sugar and nucleotide sugar metabolism;Metabolic pathways	Metabolism of proteins;Sialic acid metabolism;Biosynthesis of the N-glycan precursor (dolichol lipid-linked oligosaccharide, LLO) and transfer to a nascent protein;Asparagine N-linked glycosylation;Synthesis of substrates in N-glycan biosythesis;Post-translational protein modification	N-acylneuraminate cytidylyltransferase activity;transferase activity;N-acylneuraminate-9-phosphate synthase activity;N-acetylneuraminate synthase activity	lipopolysaccharide biosynthetic process;carbohydrate biosynthetic process	cytoplasm	22.8456	28.376	32.3779	31.0824	1.24208	1.41724	1.36054
208	TC307615	ATPase, H+ transporting, lysosomal accessory protein 1	ATP6AP1	537	NP_001174	NVLLFLQDK	Oxidative phosphorylation;Vibrio cholerae infection;Epithelial cell signaling in Helicobacter pylori infection;Lysosome;Metabolic pathways;Phagosome;Tuberculosis;Rheumatoid arthritis;Hepatitis B	Signal Transduction;Signaling by Insulin receptor;Insulin receptor recycling;Transmembrane transport of small molecules;Iron uptake and transport;Transferrin endocytosis and recycling;Ion channel transport	nucleotide binding;transporter activity;ATP binding;hydrogen ion transporting ATP synthase activity, rotational mechanism;proton-transporting ATPase activity, rotational mechanism	ion transport;aging;cell death;ATP hydrolysis coupled proton transport;proton transport	vacuole;vacuolar membrane;membrane;integral to membrane;proton-transporting two-sector ATPase complex;proton-transporting V-type ATPase, V1 domain	19.5568	24.3686	15.576	13.3843	1.24604	0.796449	0.684378
216	TC139225	ATPase, H+ transporting, lysosomal 31kDa, V1 subunit E1	ATP6V1E1	529	NP_001034455:NP_001034456:NP_001687	AIPMYK	Oxidative phosphorylation;Vibrio cholerae infection;Epithelial cell signaling in Helicobacter pylori infection;Metabolic pathways;Collecting duct acid secretion;Phagosome;Rheumatoid arthritis;Synaptic vesicle cycle	ROS, RNS production in response to bacteria;Signal Transduction;Immune System;Signaling by Insulin receptor;Insulin receptor recycling;Transmembrane transport of small molecules;Iron uptake and transport;Transferrin endocytosis and recycling;Ion channel transport	protein binding;hydrogen-exporting ATPase activity, phosphorylative mechanism;hydrolase activity;proton-transporting ATPase activity, rotational mechanism	ion transport;cellular iron ion homeostasis;insulin receptor signaling pathway;ATP hydrolysis coupled proton transport;proton transport;transferrin transport;transmembrane transport	cytoplasm;mitochondrion;endosome;cytosol;microvillus;apical plasma membrane;proton-transporting two-sector ATPase complex;proton-transporting two-sector ATPase complex, catalytic domain	14.7392	18.3818	20.6611	18.1857	1.24714	1.40178	1.23383
227	TC214790	glucose-6-phosphate dehydrogenase	G6PD	2539	NP_000393:NP_001035810	VQPNEAVYTK	Pentose phosphate pathway;Glutathione metabolism;Metabolic pathways;Pentose phosphate pathway (Pentose phosphate cycle);Pentose phosphate pathway, oxidative phase, glucose 6P => ribulose 5P;Carbon metabolism;Central carbon metabolism in cancer	Metabolism;Generic Transcription Pathway;Transcriptional Regulation by TP53;TP53 Regulates Metabolic Genes;Pentose phosphate pathway (hexose monophosphate shunt);Metabolism of carbohydrates;Gene Expression	glucose-6-phosphate dehydrogenase activity;binding;glucose binding;oxidoreductase activity;protein homodimerization activity;NADP binding	cytokine production;carbohydrate metabolic process;pentose-phosphate shunt;lipid metabolic process;cholesterol biosynthetic process;NADPH regeneration;glutathione metabolic process;pentose-phosphate shunt, oxidative branch;negative regulation of protein glutathionylation;pentose biosynthetic process;cellular response to oxidative stress;erythrocyte maturation;ribose phosphate biosynthetic process…	cytoplasm;centrosome;cytosol;internal side of plasma membrane;intracellular membrane-bounded organelle	25.591	31.9418	23.2094	27.9383	1.24817	0.906937	1.09173
83	TC35940	GDP-mannose pyrophosphorylase A	GMPPA	29926	NP_037467:NP_995319:XP_005246540:XP_005246543:XP_011509334:XP_016859395:XP_016859396:XP_016859397:XP_016859398:XP_016859399:XP_016859400:XP_016859401:XP_016859402:XP_016859403:XP_016859404:XP_016859405:XP_016859406	VAPSAVLGPNVSIGK	Fructose and mannose metabolism;Amino sugar and nucleotide sugar metabolism;Metabolic pathways	Metabolism of proteins;Biosynthesis of the N-glycan precursor (dolichol lipid-linked oligosaccharide, LLO) and transfer to a nascent protein;Asparagine N-linked glycosylation;Synthesis of GDP-mannose;Synthesis of substrates in N-glycan biosythesis;Post-translational protein modification	nucleotide binding;mannose-1-phosphate guanylyltransferase activity;GTP binding;transferase activity;nucleotidyltransferase activity	dolichol-linked oligosaccharide biosynthetic process;biosynthetic process;GDP-mannose biosynthetic process;protein N-linked glycosylation via asparagine;post-translational protein modification;cellular protein metabolic process	cytosol	7.34376	9.16856	11.0136	12.6866	1.24848	1.49972	1.72753
258	TC63264	nudix (nucleoside diphosphate linked moiety X)-type motif 2	NUDT2	318	NP_001152:NP_671701:NP_671702	TVIYWLAEVK	Purine metabolism;Pyrimidine metabolism	Cellular responses to stress;Detoxification of Reactive Oxygen Species	nucleotide binding;bis(5'-nucleosyl)-tetraphosphatase (asymmetrical) activity;GTP binding;bis(5'-nucleosyl)-tetraphosphatase (symmetrical) activity;hydrolase activity	nucleobase, nucleoside, nucleotide and nucleic acid metabolic process;induction of apoptosis	mitochondrion	3.98152	4.98022	5.21847	4.94482	1.25083	1.31067	1.24194
73	TC100508	hydroxyacyl-CoA dehydrogenase	HADH	3033	NP_001171634:NP_005318	FAGLHFFNPVPVMK	Fatty acid elongation;Fatty acid degradation;Valine, leucine and isoleucine degradation;Lysine degradation;Tryptophan metabolism;Butanoate metabolism;Metabolic pathways;Lysine degradation, lysine => saccharopine => acetoacetyl-CoA;Fatty acid biosynthesis, elongation, mitochondria;beta-Oxidation;Fatty acid metabolism	Metabolism;Fatty acid, triacylglycerol, and ketone body metabolism;Metabolism of lipids and lipoproteins;mitochondrial fatty acid beta-oxidation of saturated fatty acids;Mitochondrial Fatty Acid Beta-Oxidation;Beta oxidation of lauroyl-CoA to decanoyl-CoA-CoA;Beta oxidation of decanoyl-CoA to octanoyl-CoA-CoA;Beta oxidation of octanoyl-CoA to hexanoyl-CoA;Beta oxidation of hexanoyl-CoA to butanoy…	3-hydroxyacyl-CoA dehydrogenase activity;binding;oxidoreductase activity;coenzyme binding;NAD+ binding	fatty acid metabolic process;fatty acid beta-oxidation;response to hormone stimulus;response to activity;response to insulin stimulus;response to drug;cellular lipid metabolic process;negative regulation of insulin secretion	cytoplasm;mitochondrion;mitochondrial inner membrane;mitochondrial matrix	11.6894	14.6748	18.1994	15.2604	1.25539	1.55691	1.30548
76	TC237309	mitochondrial trans-2-enoyl-CoA reductase	MECR	51102	NP_001019903:NP_057095	SLGAEHVITEEELR	Fatty acid elongation;Metabolic pathways;Fatty acid biosynthesis, elongation, mitochondria;Fatty acid metabolism	情報なし	receptor binding;binding;zinc ion binding;oxidoreductase activity;trans-2-enoyl-CoA reductase (NADPH) activity	fatty acid metabolic process;fatty acid biosynthetic process	mitochondrion	3.4987	4.43794	4.74987	6.09522	1.26845	1.35761	1.74214
121	TC244420	ADP-dependent glucokinase	ADPGK	83440	NP_112574:XP_006720775:XP_006720776:XP_011520406	VLLCGPVGPK	Glycolysis / Gluconeogenesis;Metabolic pathways;Glycolysis (Embden-Meyerhof pathway), glucose => pyruvate;Carbon metabolism	Metabolism;Glucose metabolism;Metabolism of carbohydrates	transferase activity;ADP-specific glucokinase activity;metal ion binding	carbohydrate metabolic process;glycolysis	extracellular region	7.68254	9.83107	8.69572	7.27421	1.27966	1.13188	0.946849
318	TC229288	3-hydroxymethyl-3-methylglutaryl-CoA lyase	HMGCL	3155	NP_000182	GFEAAVAAGAK	Synthesis and degradation of ketone bodies;Valine, leucine and isoleucine degradation;Butanoate metabolism;Metabolic pathways;Peroxisome;Leucine degradation, leucine => acetoacetate + acetyl-CoA	Metabolism;Fatty acid, triacylglycerol, and ketone body metabolism;Metabolism of lipids and lipoproteins;Ketone body metabolism;Synthesis of Ketone Bodies	fatty-acyl-CoA binding;hydroxymethylglutaryl-CoA lyase activity;lyase activity;carboxylic acid binding;metal ion binding	liver development;acyl-CoA metabolic process;mitochondrion organization;response to nutrient;embryo development;response to starvation;acetoacetic acid biosynthetic process;cellular lipid metabolic process;cellular ketone body metabolic process;ketone body biosynthetic process;response to fatty acid	mitochondrion;mitochondrial inner membrane;mitochondrial matrix	11.9589	15.3039	17.1577	12.406	1.27971	1.43472	1.03739
207	TC227195	ATPase, H+ transporting, lysosomal 38kDa, V0 subunit d1	ATP6V0D1	9114	NP_004682	LLFEGAGSNPGDK	Oxidative phosphorylation;Vibrio cholerae infection;Epithelial cell signaling in Helicobacter pylori infection;Lysosome;Metabolic pathways;Collecting duct acid secretion;Phagosome;Tuberculosis;Rheumatoid arthritis;Synaptic vesicle cycle;Viral carcinogenesis	ROS, RNS production in response to bacteria;Signal Transduction;Immune System;XBP1(S) activates chaperone genes;IRE1alpha activates chaperones;Unfolded Protein Response (UPR);Metabolism of proteins;Signaling by Insulin receptor;Insulin receptor recycling;Transmembrane transport of small molecules;Iron uptake and transport;Transferrin endocytosis and recycling;Ion channel transport	protein binding;hydrogen-exporting ATPase activity, phosphorylative mechanism	ion transport;cellular iron ion homeostasis;brain development;insulin receptor signaling pathway;ATP hydrolysis coupled proton transport;proton transport;transferrin transport;transmembrane transport	early endosome;synaptic vesicle;endosome membrane;membrane;apical plasma membrane;vacuolar proton-transporting V-type ATPase complex;synaptosome;proton-transporting V-type ATPase, V0 domain;axon terminus;clathrin sculpted glutamate transport vesicle membrane	24.6689	31.76	28.016	33.655	1.28745	1.13568	1.36427
313	TC74169	catechol-O-methyltransferase	COMT	1312	NP_000745:NP_001128633:NP_001128634:NP_009294:XP_011528188:XP_016884083:XP_016884084	LLSPGAR	Steroid hormone biosynthesis;Tyrosine metabolism;Metabolic pathways;Dopaminergic synapse	Neurotransmitter Clearance In The Synaptic Cleft;Transmission across Chemical Synapses;Neuronal System;Enzymatic degradation of dopamine by COMT;Enzymatic degradation of Dopamine by monoamine oxidase;Dopamine clearance from the synaptic cleft;Metabolism;Phase II conjugation;Methylation;Biological oxidations	magnesium ion binding;O-methyltransferase activity;catechol O-methyltransferase activity;transferase activity	xenobiotic metabolic process;synaptic transmission;female pregnancy;learning;estrogen metabolic process;response to organic cyclic compound;methylation;response to lipopolysaccharide;neurotransmitter catabolic process;neurotransmitter biosynthetic process;dopamine catabolic process;response to drug;negative regulation of dopamine metabolic process;response to pain;multicellular organismal reprodu…	membrane fraction;soluble fraction;cytoplasm;mitochondrion;microsome;cytosol;plasma membrane;integral to membrane;intracellular membrane-bounded organelle	23.4173	30.3233	19.6988	31.1894	1.29491	0.841205	1.33189
288	TC180639	CTP synthase II	CTPS2	56474	NP_001137474:NP_062831:NP_787055:XP_005274619:XP_006724566:XP_011543847	ADGILVPGGFGIR	Pyrimidine metabolism;Metabolic pathways;Pyrimidine ribonucleotide biosynthesis, UMP => UDP/UTP,CDP/CTP	Metabolism;Metabolism of nucleotides;Synthesis and interconversion of nucleotide di- and triphosphates	nucleotide binding;CTP synthase activity;ATP binding;ligase activity	pyrimidine nucleotide metabolic process;pyrimidine nucleotide biosynthetic process;glutamine metabolic process;nucleobase, nucleoside and nucleotide interconversion;nucleobase, nucleoside and nucleotide metabolic process	mitochondrion;cytosol	2.63102	3.40937	4.17306	3.89521	1.29584	1.5861	1.48049
268	TC232119	non-metastatic cells 1, protein (NM23A) expressed in	NME1	4830	NP_000260:NP_937818	NIIHGSDSVESAEK	Purine metabolism;Pyrimidine metabolism;Metabolic pathways;Pyrimidine ribonucleotide biosynthesis, UMP => UDP/UTP,CDP/CTP;Adenine ribonucleotide biosynthesis, IMP => ADP,ATP;Guanine ribonucleotide biosynthesis IMP => GDP,GTP	Metabolism;Metabolism of nucleotides;Synthesis and interconversion of nucleotide di- and triphosphates	nucleotide binding;magnesium ion binding;deoxyribonuclease activity;nucleoside diphosphate kinase activity;protein binding;ATP binding;GTP binding;kinase activity;transferase activity;identical protein binding;gamma-tubulin binding	negative regulation of myeloid leukocyte differentiation;nucleoside diphosphate phosphorylation;GTP biosynthetic process;UTP biosynthetic process;CTP biosynthetic process;endocytosis;nervous system development;negative regulation of cell proliferation;nucleotide metabolic process;nucleobase, nucleoside and nucleotide interconversion;cell differentiation;response to drug;regulation of apoptosis;po…	nucleus;cytoplasm;centrosome;cytosol;intermediate filament;perinuclear region of cytoplasm	38.0127	49.5642	48.3536	68.4772	1.30388	1.27204	1.80143
60	TC66078	platelet-activating factor acetylhydrolase 1b, catalytic subunit 2 (30kDa)	PAFAH1B2	5049	NP_002563	VNQLLK	Ether lipid metabolism;Metabolic pathways	情報なし	1-alkyl-2-acetylglycerophosphocholine esterase activity;hydrolase activity, acting on ester bonds;protein homodimerization activity;protein heterodimerization activity	lipid metabolic process;spermatogenesis;brain development;lipid catabolic process	cytoplasm;cytosol	28.0512	36.752	39.6904	39.4488	1.31018	1.41493	1.40631
147	TC176422	inositol polyphosphate-1-phosphatase	INPP1	3628	NP_001122400:NP_002185	TLADVLVQEVIK	Inositol phosphate metabolism;Phosphatidylinositol signaling system;Metabolic pathways;Inositol phosphate metabolism, Ins(1,3,4,5)P4 => Ins(1,3,4)P3 => myo-inositol	Metabolism;Inositol phosphate metabolism;Synthesis of IP2, IP, and Ins in the cytosol	inositol or phosphatidylinositol phosphatase activity;inositol-1,4-bisphosphate 1-phosphatase activity;hydrolase activity;metal ion binding	phosphate metabolic process;signal transduction	情報なし	4.97479	6.61602	5.39872	5.10661	1.32991	1.08522	1.0265
149	TC293266	phosphatidylinositol-5-phosphate 4-kinase, type II, gamma	PIP4K2C	79837	NP_001139730:NP_001139731:NP_001139732:NP_079055:XP_005269209:XP_016875462	DVEFLVQLK	Inositol phosphate metabolism;Phosphatidylinositol signaling system;Regulation of actin cytoskeleton	Metabolism;PI Metabolism;Phospholipid metabolism;Synthesis of PIPs at the plasma membrane;Metabolism of lipids and lipoproteins	nucleotide binding;ATP binding;kinase activity;1-phosphatidylinositol-5-phosphate 4-kinase activity;transferase activity;identical protein binding	情報なし	cytoplasm;membrane	1.76857	2.39124	2.59494	2.99869	1.35208	1.46726	1.69555
24	TC125250	spermidine synthase	SRM	6723	NP_003123	VLIIGGGDGGVLR	Arginine and proline metabolism;beta-Alanine metabolism;Glutathione metabolism;Cysteine and methionine metabolism;Metabolic pathways;Methionine salvage pathway;Polyamine biosynthesis, arginine => agmatine => putrescine => spermidine	Metabolism;Metabolism of polyamines;Metabolism of amino acids and derivatives	spermidine synthase activity;transferase activity;protein homodimerization activity	polyamine metabolic process;spermidine biosynthetic process;cellular nitrogen compound metabolic process	cytosol	59.442	80.8976	72.7274	69.4923	1.36095	1.2235	1.16908
231	TC102304	phosphoribosyl pyrophosphate synthetase 1	PRPS1	5631	NP_002755	NCTIVSPDAGGAK	Pentose phosphate pathway;Purine metabolism;Metabolic pathways;PRPP biosynthesis, ribose 5P => PRPP;Biosynthesis of amino acids;Carbon metabolism	Metabolism;Metabolism of carbohydrates;5-Phosphoribose 1-diphosphate biosynthesis	nucleotide binding;magnesium ion binding;ribose phosphate diphosphokinase activity;ATP binding;sugar binding;AMP binding;kinase activity;transferase activity;GDP binding;protein homodimerization activity;ADP binding	carbohydrate metabolic process;5-phosphoribose 1-diphosphate biosynthetic process;purine base metabolic process;purine nucleotide biosynthetic process;AMP biosynthetic process;pyrimidine nucleotide biosynthetic process;nervous system development;nucleoside metabolic process;ribonucleoside monophosphate biosynthetic process;ribose phosphate metabolic process;organ regeneration;urate biosynthetic p…	soluble fraction;cytosol;protein complex	14.9942	20.6737	16.8901	22.0108	1.37878	1.12644	1.46795
340	TC309467	actin, beta-like 2;actin, alpha 1, skeletal muscle;actin, beta;actin, alpha 2, smooth muscle, aorta;actin, gamma 2, smooth muscle, enteric;actin, gamma 1;actin, alpha, cardiac muscle 1	ACTBL2;ACTA1;ACTB;ACTA2;ACTG2;ACTG1;ACTC1	345651:58:60:59:71:72:70	NP_001017992:NP_001091:NP_001092:NP_001135417:NP_001604:NP_001605:NP_001606:NP_005150	IIAPPER	Focal adhesion;Adherens junction;Tight junction;Leukocyte transendothelial migration;Regulation of actin cytoskeleton;Vibrio cholerae infection;Pathogenic Escherichia coli infection;Shigellosis;Hypertrophic cardiomyopathy (HCM);Arrhythmogenic right ventricular cardiomyopathy (ARVC);Dilated cardiomyopathy;Viral myocarditis;Bacterial invasion of epithelial cells;Phagosome;Gastric acid secretion;Sal…	Signal Transduction;Innate Immune System;Immune System;Signaling by Rho GTPases;RHO GTPase Effectors;Fcgamma receptor (FCGR) dependent phagocytosis;Regulation of actin dynamics for phagocytic cup formation;Prefoldin mediated transfer of substrate to CCT/TriC;Cooperation of Prefoldin and TriC/CCT in actin and tubulin folding;Folding of actin by CCT/TriC;Chaperonin-mediated protein folding;Protein …	nucleotide binding;ATP binding;structural constituent of cytoskeleton;protein binding;myosin binding;ADP binding;kinesin binding;protein kinase binding;nitric-oxide synthase binding;identical protein binding;ATPase activity	muscle contraction;response to mechanical stimulus;response to extracellular stimulus;response to lithium ion;cell growth;muscle filament sliding;skeletal muscle thin filament assembly;skeletal muscle fiber adaptation;response to steroid hormone stimulus;skeletal muscle fiber development;protein folding;cellular component movement;axonogenesis;axon guidance;blood coagulation;cell junction assembl…	cytoplasm;cytoskeleton;stress fiber;cytosol;striated muscle thin filament;actin filament;actin cytoskeleton;sarcomere;soluble fraction;axon;ribonucleoprotein complex;cortical cytoskeleton;NuA4 histone acetyltransferase complex;protein complex;MLL5-L complex;smooth muscle contractile fiber;cell periphery;myofibril;filamentous actin;I band;actomyosin, actin part	1447.7	1999.78	1440.48	1392.81	1.38135	0.995015	0.962087
29	TC29297	pyrroline-5-carboxylate reductase-like	PYCRL	65263	NP_075566	IAAQTLLGTAK	Arginine and proline metabolism;Metabolic pathways;Proline biosynthesis, glutamate => proline;Biosynthesis of amino acids	Metabolism;Amino acid synthesis and interconversion (transamination);Metabolism of amino acids and derivatives	pyrroline-5-carboxylate reductase activity;binding;oxidoreductase activity;oxidoreductase activity, acting on the CH-OH group of donors, NAD or NADP as acceptor;identical protein binding	proline biosynthetic process;cellular amino acid biosynthetic process	情報なし	3.23253	4.49657	4.6856	3.6313	1.39104	1.44951	1.12336
263	TC266054	inosine triphosphatase (nucleoside triphosphate pyrophosphatase)	ITPA	3704	NP_001254552:NP_001311169:NP_258412:XP_006723627:XP_006723628:XP_011527536	IVFVTGNAK	Purine metabolism;Pyrimidine metabolism;Drug metabolism - other enzymes;Metabolic pathways	Metabolism;Metabolism of nucleotides	nucleotide binding;hydrolase activity;metal ion binding;nucleoside-triphosphate diphosphatase activity	nucleotide metabolic process	cytoplasm	10.6349	14.8142	18.4843	14.6749	1.39298	1.73809	1.37988
256	TC70825	phosphoribosylaminoimidazole carboxylase, phosphoribosylaminoimidazole succinocarboxamide synthetase	PAICS	10606	NP_001072992:NP_001072993:NP_006443	EVYELLDSPGK	Purine metabolism;Metabolic pathways;Inosine monophosphate biosynthesis, PRPP + glutamine => IMP	Metabolism;Metabolism of nucleotides;Purine ribonucleoside monophosphate biosynthesis;Purine metabolism	nucleotide binding;phosphoribosylaminoimidazole carboxylase activity;phosphoribosylaminoimidazolesuccinocarboxamide synthase activity;protein binding;ATP binding;lyase activity;ligase activity	purine base metabolic process;purine nucleotide biosynthetic process;'de novo' IMP biosynthetic process;purine base biosynthetic process;purine ribonucleoside monophosphate biosynthetic process;nucleobase, nucleoside and nucleotide metabolic process	cytosol	30.4704	42.8234	41.2138	31.0314	1.40541	1.35258	1.01841
302	TC225410	phosphorylase, glycogen, liver	PYGL	5836	NP_001157412:NP_002854	TVIIGGK	Starch and sucrose metabolism;Insulin signaling pathway;Metabolic pathways;Glucagon signaling pathway;Insulin resistance	Metabolism;Glycogen breakdown (glycogenolysis);Glucose metabolism;Metabolism of carbohydrates	nucleotide binding;purine base binding;ATP binding;sugar binding;glucose binding;drug binding;glycogen phosphorylase activity;AMP binding;transferase activity, transferring glycosyl groups;vitamin binding;pyridoxal phosphate binding;bile acid binding;protein homodimerization activity	carbohydrate metabolic process;glycogen metabolic process;glycogen catabolic process;glucose metabolic process;5-phosphoribose 1-diphosphate biosynthetic process;glucose homeostasis	soluble fraction;cytoplasm;cytosol	12.2467	17.2888	12.8666	14.527	1.41171	1.05062	1.18619
295	TC244775	malic enzyme 1, NADP(+)-dependent, cytosolic	ME1	4199	NP_002386:XP_011534138	DPLYIGLR	Pyruvate metabolism;PPAR signaling pathway;Metabolic pathways;Carbon metabolism	Metabolism;PPARA activates gene expression;Regulation of lipid metabolism by Peroxisome proliferator-activated receptor alpha (PPARalpha);Fatty acid, triacylglycerol, and ketone body metabolism;Metabolism of lipids and lipoproteins	malic enzyme activity;malate dehydrogenase (oxaloacetate-decarboxylating) (NADP+) activity;binding;electron carrier activity;oxidoreductase activity;malate dehydrogenase (oxaloacetate-decarboxylating) activity;manganese ion binding;ADP binding;metal ion binding;NADP binding;NAD binding	carbohydrate metabolic process;malate metabolic process;NADP biosynthetic process;response to hormone stimulus;response to carbohydrate stimulus;cellular lipid metabolic process	soluble fraction;cytoplasm;cytosol	13.0646	19.1127	11.0057	8.02986	1.46294	0.842403	0.614628
215	TC16140	ATPase, H+ transporting, lysosomal 56/58kDa, V1 subunit B2	ATP6V1B2	526	NP_001684	AVVQVFEGTSGIDAK	Oxidative phosphorylation;Vibrio cholerae infection;Epithelial cell signaling in Helicobacter pylori infection;Metabolic pathways;Collecting duct acid secretion;Phagosome;Rheumatoid arthritis;Synaptic vesicle cycle	ROS, RNS production in response to bacteria;Signal Transduction;Immune System;Signaling by Insulin receptor;Insulin receptor recycling;Transmembrane transport of small molecules;Iron uptake and transport;Transferrin endocytosis and recycling;Ion channel transport	ATP binding;hydrogen ion transmembrane transporter activity;hydrolase activity;hydrolase activity, acting on acid anhydrides, catalyzing transmembrane movement of substances;hydrogen ion transporting ATP synthase activity, rotational mechanism;proton-transporting ATPase activity, rotational mechanism	ion transport;cellular iron ion homeostasis;insulin receptor signaling pathway;ATP hydrolysis coupled proton transport;proton transport;transferrin transport;ATP metabolic process;transmembrane transport	cytoplasm;Golgi apparatus;cytosol;plasma membrane;microvillus;endomembrane system;integral to membrane;proton-transporting V-type ATPase, V1 domain;melanosome;intracellular membrane-bounded organelle	22.2725	32.8735	41.142	29.6162	1.47597	1.84721	1.32972
140	TC241129	hydroxypyruvate isomerase (putative)	HYI	81888	NP_001177809:NP_112484	AEMEAVFLENLR	Glyoxylate and dicarboxylate metabolism;Metabolic pathways	情報なし	hydroxypyruvate isomerase activity;isomerase activity	情報なし	情報なし	1.649	2.43552	2.15232	1.93042	1.47697	1.30523	1.17066
232	TC88975	phosphoribosyl pyrophosphate synthetase 2	PRPS2	5634	NP_001034180:NP_002756	INNAAFEAVVVTNTIPQEDK	Pentose phosphate pathway;Purine metabolism;Metabolic pathways;PRPP biosynthesis, ribose 5P => PRPP;Biosynthesis of amino acids;Carbon metabolism	Metabolism;Metabolism of carbohydrates;5-Phosphoribose 1-diphosphate biosynthesis	nucleotide binding;magnesium ion binding;ribose phosphate diphosphokinase activity;ATP binding;kinase activity;transferase activity;protein homodimerization activity	nucleobase, nucleoside, nucleotide and nucleic acid metabolic process;nucleoside metabolic process;ribonucleoside monophosphate biosynthetic process;nucleotide biosynthetic process;cellular biosynthetic process	情報なし	7.52764	11.1442	7.36738	10.4032	1.48044	0.97871	1.382
108	TC264342	phosphoserine phosphatase	PSPH	5723	NP_004568:XP_005271830:XP_005271831:XP_005271832:XP_005271833:XP_006715823:XP_006715824:XP_011513763:XP_016867955:XP_016867956:XP_016867957:XP_016867958	LNIPATNVFANR	Glycine, serine and threonine metabolism;Metabolic pathways;Serine biosynthesis, glycerate-3P => serine;Biosynthesis of amino acids;Carbon metabolism	Metabolism;Amino acid synthesis and interconversion (transamination);Metabolism of amino acids and derivatives;Serine biosynthesis	magnesium ion binding;phosphoserine phosphatase activity;calcium ion binding;hydrolase activity;protein homodimerization activity	L-serine metabolic process;L-serine biosynthetic process;cellular amino acid biosynthetic process;response to mechanical stimulus;response to nutrient levels;response to testosterone stimulus	cytoplasm;synaptosome	3.7217	5.52829	6.29375	7.78542	1.48542	1.69109	2.0919
262	TC293249	primase, DNA, polypeptide 1 (49kDa)	PRIM1	5557	NP_000937	ISVPIDLQK	Purine metabolism;Pyrimidine metabolism;DNA replication;Metabolic pathways	Inhibition of replication initiation of damaged DNA by RB1/E2F1;E2F mediated regulation of DNA replication;Telomere Maintenance;Cell Cycle;Polymerase switching on the C-strand of the telomere;Telomere C-strand (Lagging Strand) Synthesis;Telomere C-strand synthesis initiation;Extension of Telomeres;Mitotic G1-G1/S phases;M/G1 Transition;DNA replication initiation;Activation of the pre-replicative …	DNA primase activity;transferase activity;nucleotidyltransferase activity;metal ion binding	G1/S transition of mitotic cell cycle;S phase of mitotic cell cycle;M/G1 transition of mitotic cell cycle;mitotic cell cycle;telomere maintenance via recombination;telomere maintenance;DNA replication;DNA replication, synthesis of RNA primer;DNA-dependent DNA replication initiation;DNA strand elongation involved in DNA replication;telomere maintenance via semi-conservative replication	nucleoplasm;alpha DNA polymerase:primase complex	1.73585	2.58475	1.72015	2.20156	1.48904	0.990953	1.26829
143	TC28553	inositol-3-phosphate synthase 1	ISYNA1	51477	NP_001164409:NP_001164410:NP_057452	SVLVDFLIGSGLK	Inositol phosphate metabolism;Metabolic pathways	Metabolism;Inositol phosphate metabolism;Synthesis of IP2, IP, and Ins in the cytosol	inositol-3-phosphate synthase activity;binding;isomerase activity	inositol biosynthetic process;phospholipid biosynthetic process	cytoplasm	6.26364	9.49701	8.59437	8.58385	1.51621	1.37211	1.37043
335	TC225669	isovaleryl-CoA dehydrogenase	IVD	3712	NP_001152980:NP_002216:XP_005254407:XP_006720555:XP_006720558:XP_016877638:XP_016877639:XP_016877640:XP_016877641:XP_016877642:XP_016877643:XP_016877644:XP_016877645:XP_016877646:XP_016877647	GITAFIVEK	Valine, leucine and isoleucine degradation;Metabolic pathways;Leucine degradation, leucine => acetoacetate + acetyl-CoA	Metabolism;Branched-chain amino acid catabolism;Metabolism of amino acids and derivatives	isovaleryl-CoA dehydrogenase activity;flavin adenine dinucleotide binding	leucine catabolic process;branched chain family amino acid catabolic process;cellular nitrogen compound metabolic process	mitochondrion;mitochondrial matrix;mitochondrial membrane	17.4522	27.2677	26.3856	24.4446	1.56242	1.51188	1.40067
84	TC244489	GDP-mannose pyrophosphorylase B	GMPPB	29925	NP_037466:NP_068806	EVFPIMAK	Fructose and mannose metabolism;Amino sugar and nucleotide sugar metabolism;Metabolic pathways	Metabolism of proteins;Biosynthesis of the N-glycan precursor (dolichol lipid-linked oligosaccharide, LLO) and transfer to a nascent protein;Asparagine N-linked glycosylation;Synthesis of GDP-mannose;Synthesis of substrates in N-glycan biosythesis;Post-translational protein modification	nucleotide binding;mannose-1-phosphate guanylyltransferase activity;GTP binding;transferase activity;nucleotidyltransferase activity	dolichol-linked oligosaccharide biosynthetic process;biosynthetic process;GDP-mannose biosynthetic process;protein N-linked glycosylation via asparagine;post-translational protein modification;cellular protein metabolic process	情報なし	6.05866	9.75252	7.38873	7.63892	1.60968	1.21953	1.26083
19	TC108404	leukotriene A4 hydrolase	LTA4H	4048	NP_000886:NP_001243572:NP_001243573:XP_005268928:XP_011536650:XP_011536651	TLVWSEK	Arachidonic acid metabolism;Metabolic pathways	Metabolism;Synthesis of Leukotrienes (LT) and Eoxins (EX);Arachidonic acid metabolism;Metabolism of lipids and lipoproteins	aminopeptidase activity;epoxide hydrolase activity;leukotriene-A4 hydrolase activity;binding;peptidase activity;metallopeptidase activity;zinc ion binding;metal ion binding	proteolysis;prostanoid metabolic process;inflammatory response;response to zinc ion;leukotriene biosynthetic process;peptide catabolic process;response to peptide hormone stimulus;Type I pneumocyte differentiation	nucleus;nucleolus;cytoplasm;cytosol	48.772	79.0049	53.867	49.974	1.61988	1.10447	1.02465
135	TC225472	pyruvate kinase, muscle 1	PKM1	5315	NP_872270:NP_872271	LFEELVR	Glycolysis / Gluconeogenesis;Purine metabolism;Pyruvate metabolism;Type II diabetes mellitus;Metabolic pathways;Glycolysis (Embden-Meyerhof pathway), glucose => pyruvate;Glycolysis, core module involving three-carbon compounds;Adenine ribonucleotide biosynthesis, IMP => ADP,ATP;Guanine ribonucleotide biosynthesis IMP => GDP,GTP;Viral carcinogenesis;Biosynthesis of amino acids;Carbon metabolism;Ce…	Metabolism;Glycolysis;Glucose metabolism;Metabolism of carbohydrates	nucleotide binding;magnesium ion binding;pyruvate kinase activity;protein binding;ATP binding;transferase activity;potassium ion binding	carbohydrate metabolic process;glucose metabolic process;glycolysis;programmed cell death	nucleus;cytoplasm;cytosol;plasma membrane	13.3621	22.2005	26.8662	24.6088	1.66145	2.01062	1.84168
338	TC225480	phosphohistidine phosphatase 1	PHPT1	29085	NP_001129333:NP_054891	VSGDMQK	情報なし	情報なし	phosphoprotein phosphatase activity;phosphohistidine phosphatase activity;hydrolase activity;calcium channel inhibitor activity;ion channel binding	protein dephosphorylation;dephosphorylation;negative regulation of T cell receptor signaling pathway;negative regulation of lyase activity;positive regulation of cell motility;regulation of actin cytoskeleton reorganization	cytoplasm;cytosol	15.9695	26.8172	39.4485	23.7651	1.67927	2.47024	1.48815
90	TC228323	glutathione peroxidase 7	GPX7	2882	NP_056511	IAVTGTGAHPAFK	Glutathione metabolism;Arachidonic acid metabolism;Thyroid hormone synthesis	Cellular responses to stress;Detoxification of Reactive Oxygen Species	glutathione peroxidase activity;oxidoreductase activity	response to oxidative stress	extracellular region	5.00876	8.53563	15.3543	12.2091	1.70414	3.0655	2.43756
209	TC182229	ATPase, H+ transporting, lysosomal 50/57kDa, V1 subunit H	ATP6V1H	51606	NP_057025:NP_998784:NP_998785	GAVDAAVPTNIIAAK	Oxidative phosphorylation;Vibrio cholerae infection;Epithelial cell signaling in Helicobacter pylori infection;Lysosome;Metabolic pathways;Phagosome;Tuberculosis;Rheumatoid arthritis;Synaptic vesicle cycle	ROS, RNS production in response to bacteria;Signal Transduction;HIV Infection;Host Interactions of HIV factors;Disease;Nef-mediates down modulation of cell surface receptors by recruiting them to clathrin adapters;The role of Nef in HIV-1 replication and disease pathogenesis;Nef Mediated CD4 Down-regulation;Immune System;Nef Mediated CD8 Down-regulation;Infectious disease;Signaling by Insulin rec…	protein binding;hydrolase activity, acting on acid anhydrides, catalyzing transmembrane movement of substances;ATPase activity;enzyme regulator activity;proton-transporting ATPase activity, rotational mechanism	ATP catabolic process;ion transport;cellular iron ion homeostasis;endocytosis;vacuolar acidification;insulin receptor signaling pathway;ATP hydrolysis coupled proton transport;proton transport;viral reproduction;transferrin transport;interspecies interaction between organisms;regulation of defense response to virus by virus;regulation of catalytic activity;transmembrane transport	vacuolar proton-transporting V-type ATPase, V1 domain;cytosol;plasma membrane	5.13022	8.92	6.87015	6.53703	1.73872	1.33915	1.27422
270	TC244959	purine nucleoside phosphorylase	PNP	4860	NP_000261	LGADAVGMSTVPEVIVAR	Purine metabolism;Pyrimidine metabolism;Nicotinate and nicotinamide metabolism;Metabolic pathways	Metabolism;Metabolism of nucleotides;Purine metabolism;Purine salvage;Purine catabolism	nucleoside binding;purine base binding;purine-nucleoside phosphorylase activity;drug binding;phosphate binding	nucleobase, nucleoside, nucleotide and nucleic acid metabolic process;purine base metabolic process;inosine catabolic process;purine nucleotide catabolic process;nicotinamide riboside catabolic process;immune response;nucleoside metabolic process;NAD biosynthesis via nicotinamide riboside salvage pathway;urate biosynthetic process;positive regulation of T cell proliferation;response to drug;purin…	intracellular;cytoplasm;cytosol;cytoskeleton	4.79271	8.59056	10.8481	7.39431	1.79242	2.26347	1.54282
110	TC67644	glyoxylate reductase/hydroxypyruvate reductase	GRHPR	9380	NP_036335:XP_005251688:XP_016870809:XP_016870810:XP_016870811	IGQAIAR	Glycine, serine and threonine metabolism;Pyruvate metabolism;Glyoxylate and dicarboxylate metabolism;Metabolic pathways	Metabolism;Glyoxylate metabolism and glycine degradation;Metabolism of amino acids and derivatives	glycerate dehydrogenase activity;oxidoreductase activity;oxidoreductase activity, acting on the CH-OH group of donors, NAD or NADP as acceptor;hydroxypyruvate reductase activity;glyoxylate reductase (NADP) activity;cofactor binding;NAD binding	excretion;metabolic process;cellular nitrogen compound metabolic process;glyoxylate metabolic process;oxidation-reduction process	cytoplasm;peroxisomal matrix	12.3025	22.0935	18.0811	15.9595	1.79585	1.4697	1.29725
246	TC242770	phosphoribosyl pyrophosphate amidotransferase	PPAT	5471	NP_002694:XP_011532689	GNTISPIIK	Purine metabolism;Alanine, aspartate and glutamate metabolism;Metabolic pathways;Inosine monophosphate biosynthesis, PRPP + glutamine => IMP	Metabolism;Metabolism of nucleotides;Purine ribonucleoside monophosphate biosynthesis;Purine metabolism	amidophosphoribosyltransferase activity;transferase activity, transferring glycosyl groups;metal ion binding;4 iron, 4 sulfur cluster binding	purine base metabolic process;purine nucleotide biosynthetic process;glutamine metabolic process;lactation;purine base biosynthetic process;nucleoside metabolic process;purine ribonucleoside monophosphate biosynthetic process;organ regeneration;cellular response to insulin stimulus;protein homotetramerization;nucleobase, nucleoside and nucleotide metabolic process;maternal process involved in fem…	soluble fraction;cytosol	7.2698	13.0674	13.8957	N/D	1.79749	1.91142	#VALUE!
251	TC113862	adenosine monophosphate deaminase 2	AMPD2	271	NP_001244289:NP_004028:NP_631895	GGLGAPPLQSAR	Purine metabolism;Metabolic pathways	Metabolism;Metabolism of nucleotides;Purine metabolism;Purine salvage	AMP deaminase activity;hydrolase activity;metal ion binding	purine base metabolic process;purine nucleotide metabolic process;purine ribonucleoside monophosphate biosynthetic process;purine-containing compound salvage;nucleobase, nucleoside and nucleotide metabolic process	cellular_component;cytosol	5.96021	10.8983	9.34282	9.30248	1.82851	1.56753	1.56076
192	TC96523	NADH dehydrogenase (ubiquinone) 1 beta subcomplex, 5, 16kDa	NDUFB5	4711	NP_001186886:NP_001186887:NP_002483	LGFGGFLTR	Oxidative phosphorylation;Alzheimer's disease;Parkinson's disease;Huntington's disease;Metabolic pathways;Non-alcoholic fatty liver disease (NAFLD)	The citric acid (TCA) cycle and respiratory electron transport;Metabolism;Respiratory electron transport, ATP synthesis by chemiosmotic coupling, and heat production by uncoupling proteins.;Respiratory electron transport;Complex I biogenesis	NADH dehydrogenase (ubiquinone) activity	mitochondrial electron transport, NADH to ubiquinone;transport;respiratory electron transport chain	mitochondrion;mitochondrial inner membrane;mitochondrial respiratory chain complex I;membrane;integral to membrane;respiratory chain	13.3669	24.895	16.0894	15.4119	1.86244	1.20368	1.15299
269	TC228591	5'-nucleotidase, ecto (CD73)	NT5E	4907	NP_002517	VLPVGDEVVGIVGYTSK	Purine metabolism;Pyrimidine metabolism;Nicotinate and nicotinamide metabolism;Metabolic pathways	Metabolism;Metabolism of nucleotides;Pyrimidine catabolism;Purine metabolism;Pyrimidine metabolism;Purine catabolism	nucleotide binding;ferrous iron binding;5'-nucleotidase activity;hydrolase activity, acting on ester bonds;metal ion binding	purine base metabolic process;purine nucleotide biosynthetic process;purine nucleotide catabolic process;AMP catabolic process;pyrimidine base metabolic process;DNA metabolic process;nucleotide catabolic process;adenosine biosynthetic process;pyrimidine nucleoside catabolic process;negative regulation of inflammatory response;nucleobase, nucleoside and nucleotide metabolic process	membrane fraction;cytoplasm;plasma membrane;anchored to membrane	3.94093	7.6423	11.3968	10.6154	1.93921	2.89191	2.69362
165	TC305307	hexosaminidase A (alpha polypeptide)	HEXA	3073	NP_000511:NP_001305754	AGAVAER	Other glycan degradation;Amino sugar and nucleotide sugar metabolism;Glycosaminoglycan degradation;Glycosphingolipid biosynthesis - globo series;Glycosphingolipid biosynthesis - ganglio series;Lysosome;Metabolic pathways;Keratan sulfate degradation	Metabolism;Glycosaminoglycan metabolism;Keratan sulfate/keratin metabolism;Glycosphingolipid metabolism;Chondroitin sulfate/dermatan sulfate metabolism;Keratan sulfate degradation;CS/DS degradation;Hyaluronan metabolism;Hyaluronan uptake and degradation;Sphingolipid metabolism;Metabolism of lipids and lipoproteins;Metabolism of carbohydrates	hydrolase activity, hydrolyzing O-glycosyl compounds;beta-N-acetylhexosaminidase activity;cation binding;protein heterodimerization activity	carbohydrate metabolic process;cell death	lysosome	7.97005	15.5078	13.7271	16.9323	1.94576	1.72233	2.12449
62	TC171060	acetyl-CoA carboxylase alpha	ACACA	31	NP_942131:NP_942133:NP_942134:NP_942135:NP_942136:XP_005257324:XP_006721916:XP_011523003:XP_011523005:XP_011523006:XP_016880042:XP_016880043:XP_016880044	IIEFVPTK	Fatty acid biosynthesis;Pyruvate metabolism;Propanoate metabolism;Insulin signaling pathway;Metabolic pathways;Fatty acid metabolism;Fatty acid biosynthesis, initiation;AMPK signaling pathway;Glucagon signaling pathway	Disease;Defects in vitamin and cofactor metabolism;Defects in biotin (Btn) metabolism;Defective HLCS causes multiple carboxylase deficiency;Diseases of metabolism;Metabolism;Integration of energy metabolism;ChREBP activates metabolic gene expression;Regulation of cholesterol biosynthesis by SREBP (SREBF);Biotin transport and metabolism;Metabolism of water-soluble vitamins and cofactors;Metabolism…	nucleotide binding;acetyl-CoA carboxylase activity;biotin carboxylase activity;protein binding;ATP binding;biotin binding;ligase activity;metal ion binding	tissue homeostasis;acetyl-CoA metabolic process;energy reserve metabolic process;fatty acid biosynthetic process;response to organic cyclic compound;triglyceride biosynthetic process;positive regulation of cellular metabolic process;long-chain fatty-acyl-CoA biosynthetic process;response to drug;cellular lipid metabolic process;multicellular organismal protein metabolic process;protein homotetram…	soluble fraction;cytoplasm;mitochondrion;cytosol	4.0059	8.29744	2.57631	3.49544	2.07131	0.643131	0.872574
206	TC57825	T-cell, immune regulator 1, ATPase, H+ transporting, lysosomal V0 subunit A3	TCIRG1	10312	NP_006010	FVVDVR	Oxidative phosphorylation;Vibrio cholerae infection;Epithelial cell signaling in Helicobacter pylori infection;Lysosome;Metabolic pathways;Collecting duct acid secretion;Phagosome;Tuberculosis;Rheumatoid arthritis;Synaptic vesicle cycle	ROS, RNS production in response to bacteria;Signal Transduction;Immune System;Signaling by Insulin receptor;Insulin receptor recycling;Transmembrane transport of small molecules;Iron uptake and transport;Transferrin endocytosis and recycling;Ion channel transport	transporter activity;hydrogen ion transmembrane transporter activity	ion transport;cellular iron ion homeostasis;cellular defense response;positive regulation of cell proliferation;insulin receptor signaling pathway;ATP hydrolysis coupled proton transport;proton transport;transferrin transport;transmembrane transport	mitochondrion;plasma membrane;integral to plasma membrane;endosome membrane;apical plasma membrane;proton-transporting two-sector ATPase complex, proton-transporting domain	3.42229	8.60513	7.4011	8.01949	2.51444	2.16262	2.34332

## Sheet: Figure5B
No.	PID	Description	Symbol	GeneId	RefSeq	Fragseq	KEGG pathway	Reactome Event	Molecular Function	Biological Process	Cellular Component	Sample01 (fmol/10μg Protein)	Sample02 (fmol/10μg Protein)	Sample03 (fmol/10μg Protein)	Sample04 (fmol/10μg Protein)	No2/No1	No3/No1	No4/No1		Id	Items	Items_Details	Support	List size	Reference Support	Reference size	Hyp	Hyp_c	Genes
112	TC179115	phosphoserine aminotransferase 1	PSAT1	29968	NP_066977:NP_478059	IINNTENLVR	Glycine, serine and threonine metabolism;Vitamin B6 metabolism;Metabolic pathways;Serine biosynthesis, glycerate-3P => serine;Biosynthesis of amino acids;Carbon metabolism	Metabolism;Amino acid synthesis and interconversion (transamination);Metabolism of amino acids and derivatives;Serine biosynthesis	O-phospho-L-serine:2-oxoglutarate aminotransferase activity;transferase activity;pyridoxal phosphate binding	L-serine biosynthetic process;pyridoxine biosynthetic process;cellular amino acid biosynthetic process	情報なし	66.6433	16.8587	13.0299	6.02147	0.252968	0.195517	0.0903537		1	Kegg:00620	Pyruvate metabolism	2	10	39	34208	5.66647e-05	0.000453317	AKR1B1,ALDH2
220	TC236170	aldo-keto reductase family 1, member B1 (aldose reductase)	AKR1B1	231	NP_001619	SPPGQVTEAVK	Pentose and glucuronate interconversions;Fructose and mannose metabolism;Galactose metabolism;Glycerolipid metabolism;Metabolic pathways	Metabolism;Metabolism of steroid hormones;Pregnenolone biosynthesis;Metabolism of lipids and lipoproteins;Fructose metabolism;Fructose biosynthesis;Metabolism of carbohydrates	alditol:NADP+ 1-oxidoreductase activity;aldo-keto reductase (NADP) activity;electron carrier activity;oxidoreductase activity	carbohydrate metabolic process;C21-steroid hormone biosynthetic process;response to stress;steroid metabolic process	extracellular space;nucleus;nucleolus;cytoplasm;cytosol	813.073	216.369	237.786	211.698	0.266112	0.292454	0.260368		3	Kegg:00240	Pyrimidine metabolism	2	10	93	34208	0.000324397	0.00155711	AK3,TK1
305	TC230424	amylo-alpha-1, 6-glucosidase, 4-alpha-glucanotransferase	AGL	178	NP_000019:NP_000633:NP_000634:NP_000635:NP_000636:NP_000637	LHQELGAK	Starch and sucrose metabolism;Metabolic pathways	Metabolism;Glycogen breakdown (glycogenolysis);Glucose metabolism;Metabolism of carbohydrates	glycogen debranching enzyme activity;4-alpha-glucanotransferase activity;amylo-alpha-1,6-glucosidase activity;protein binding;sugar binding;transferase activity, transferring glycosyl groups;hydrolase activity, acting on glycosyl bonds;polysaccharide binding;polyubiquitin binding;cation binding	carbohydrate metabolic process;glycogen biosynthetic process;glycogen catabolic process;glucose metabolic process;response to nutrient;response to hormone stimulus;response to glucocorticoid stimulus	soluble fraction;nucleus;nucleolus;cytoplasm;cytosol;inclusion body;sarcoplasmic reticulum;isoamylase complex	6.43668	5.65066	2.40482	2.20914	0.877883	0.373612	0.343211		5	Kegg:00561	Glycerolipid metabolism	2	10	47	34208	8.25616e-05	0.000495369	AKR1B1,ALDH2
124	TC109530	aldehyde dehydrogenase 2 family (mitochondrial)	ALDH2	217	NP_000681:NP_001191818	VIQVAAGSSNLK	Glycolysis / Gluconeogenesis;Pentose and glucuronate interconversions;Ascorbate and aldarate metabolism;Fatty acid degradation;Valine, leucine and isoleucine degradation;Lysine degradation;Arginine and proline metabolism;Histidine metabolism;Tryptophan metabolism;beta-Alanine metabolism;Glycerolipid metabolism;Pyruvate metabolism;Metabolic pathways;GABA biosynthesis, eukaryotes, putrescine => GABA	Neurotransmitter Clearance In The Synaptic Cleft;Transmission across Chemical Synapses;Neuronal System;Metabolism of serotonin;Serotonin clearance from the synaptic cleft;Metabolism;Biological oxidations;Phase 1 - Functionalization of compounds;Ethanol oxidation	aldehyde dehydrogenase (NAD) activity;aldehyde dehydrogenase [NAD(P)+] activity;electron carrier activity;oxidoreductase activity	carbohydrate metabolic process;alcohol metabolic process;ethanol oxidation;xenobiotic metabolic process;synaptic transmission;neurotransmitter biosynthetic process	mitochondrion;mitochondrial matrix	15.849	6.94449	8.28708	6.7672	0.438165	0.522877	0.426979		7	Kegg:00020	Citrate cycle (TCA cycle)	2	10	30	34208	3.33114e-05	0.000799474	IDH3B,IDH3A
244	TC179064	adenylate kinase 3	AK3	50808	NP_001186781:NP_001186782:NP_001186784:NP_001186785:NP_057366	TLPQAEALDR	Purine metabolism;Adenine ribonucleotide biosynthesis, IMP => ADP,ATP	Hemostasis;Factors involved in megakaryocyte development and platelet production	nucleotide binding;adenylate kinase activity;ATP binding;GTP binding;transferase activity;nucleobase, nucleoside, nucleotide kinase activity;identical protein binding;nucleoside triphosphate adenylate kinase activity	nucleobase, nucleoside, nucleotide and nucleic acid metabolic process;AMP phosphorylation;blood coagulation	mitochondrion;mitochondrial matrix	13.4234	8.59342	5.93774	5.86676	0.64018	0.442341	0.437053		12	Kegg:00040	Pentose and glucuronate interconversions	2	10	31	34208	3.56032e-05	0.000427238	AKR1B1,ALDH2
45	TC61017	isocitrate dehydrogenase 3 (NAD+) beta	IDH3B	3420	NP_001245313:NP_008830:NP_777280:XP_005260773	VAIIGK	Citrate cycle (TCA cycle);Metabolic pathways;Citrate cycle, first carbon oxidation, oxaloacetate => 2-oxoglutarate;2-Oxocarboxylic acid metabolism;Biosynthesis of amino acids;Carbon metabolism;Citrate cycle (TCA cycle, Krebs cycle)	The citric acid (TCA) cycle and respiratory electron transport;Metabolism;Citric acid cycle (TCA cycle);Pyruvate metabolism and Citric Acid (TCA) cycle	magnesium ion binding;isocitrate dehydrogenase (NAD+) activity;electron carrier activity;oxidoreductase activity;oxidoreductase activity, acting on the CH-OH group of donors, NAD or NADP as acceptor;NAD binding	tricarboxylic acid cycle;isocitrate metabolic process;2-oxoglutarate metabolic process;NADH metabolic process	mitochondrion;mitochondrial matrix	28.4332	25.2823	20.5511	12.5805	0.889184	0.722784	0.442459		0	Kegg:00010	Glycolysis / Gluconeogenesis	1	10	62	34208	0.0179797	0.0187614	ALDH2
282	TC58398	thymidine kinase 1, soluble	TK1	7083	NP_003249:XP_016880481	TVIVAALDGTFQR	Pyrimidine metabolism;Drug metabolism - other enzymes;Metabolic pathways	Metabolism;Metabolism of nucleotides;Pyrimidine salvage reactions;Pyrimidine metabolism	nucleotide binding;thymidine kinase activity;ATP binding;zinc ion binding;kinase activity;transferase activity;nucleoside kinase activity;metal ion binding	nucleobase, nucleoside, nucleotide and nucleic acid metabolic process;pyrimidine base metabolic process;DNA replication;nucleotide biosynthetic process;pyrimidine nucleoside salvage;protein homotetramerization;nucleobase, nucleoside and nucleotide metabolic process	cytoplasm;cytosol	9.78841	7.46373	5.0658	4.45103	0.762507	0.51753	0.454725		2	Kegg:00640	Propanoate metabolism	1	10	32	34208	0.00931648	0.0171997	ALDH2
44	TC109438	isocitrate dehydrogenase 3 (NAD+) alpha	IDH3A	3419	NP_005521:XP_016877607	NVTAIQGPGGK	Citrate cycle (TCA cycle);Metabolic pathways;Citrate cycle, first carbon oxidation, oxaloacetate => 2-oxoglutarate;2-Oxocarboxylic acid metabolism;Biosynthesis of amino acids;Carbon metabolism;Citrate cycle (TCA cycle, Krebs cycle)	The citric acid (TCA) cycle and respiratory electron transport;Metabolism;Citric acid cycle (TCA cycle);Pyruvate metabolism and Citric Acid (TCA) cycle	magnesium ion binding;isocitrate dehydrogenase (NAD+) activity;oxidoreductase activity;oxidoreductase activity, acting on the CH-OH group of donors, NAD or NADP as acceptor;NAD binding	carbohydrate metabolic process;tricarboxylic acid cycle;isocitrate metabolic process;2-oxoglutarate metabolic process;NADH metabolic process	mitochondrion;mitochondrial matrix	52.0039	36.0302	27.6094	24.0957	0.692836	0.530911	0.463345		4	Kegg:00071	Fatty acid metabolism	1	10	41	34208	0.0119226	0.0168319	ALDH2
61	TC52664	alkylglycerone phosphate synthase	AGPS	8540	NP_003650	AASAATAAPTATPAAQESGTIPK	Ether lipid metabolism;Metabolic pathways;Peroxisome	Metabolism;Peroxisomal lipid metabolism;Metabolism of lipids and lipoproteins;Plasmalogen biosynthesis	alkylglycerone-phosphate synthase activity;UDP-N-acetylmuramate dehydrogenase activity;oxidoreductase activity, acting on CH-OH group of donors;transferase activity;flavin adenine dinucleotide binding	lipid metabolic process;lipid biosynthetic process;ether lipid biosynthetic process;response to chemical stimulus;cellular lipid metabolic process	mitochondrion;peroxisome;peroxisomal membrane;peroxisomal matrix;plasma membrane;intracellular membrane-bounded organelle	21.5312	13.7126	15.139	10.0808	0.63687	0.70312	0.468193		6	Kegg:00565	Ether lipid metabolism	1	10	34	34208	0.00989615	0.0169648	AGPS
219	TC234011	CoA synthase	COASY	80347	NP_001035994:NP_001035995:NP_001035996:NP_001035997:NP_079509	AWALLQK	Pantothenate and CoA biosynthesis;Metabolic pathways;Coenzyme A biosynthesis, pantothenate => CoA	Metabolism;Coenzyme A biosynthesis;Metabolism of water-soluble vitamins and cofactors;Metabolism of vitamins and cofactors;Vitamin B5 (pantothenate) metabolism	nucleotide binding;dephospho-CoA kinase activity;pantetheine-phosphate adenylyltransferase activity;ATP binding;transferase activity;nucleotidyltransferase activity	vitamin metabolic process;water-soluble vitamin metabolic process;biosynthetic process;coenzyme biosynthetic process;coenzyme A biosynthetic process;pantothenate metabolic process	cellular_component;cytoplasm;mitochondrial outer membrane	16.9093	9.8909	12.7751	8.26023	0.58494	0.755508	0.488504		8	Kegg:00340	Histidine metabolism	1	10	29	34208	0.00844639	0.0184285	ALDH2
40	TC231626	aconitase 2, mitochondrial	ACO2	50	NP_001089:XP_016884301	VAGILTVK	Citrate cycle (TCA cycle);Glyoxylate and dicarboxylate metabolism;Metabolic pathways;Citrate cycle, first carbon oxidation, oxaloacetate => 2-oxoglutarate;2-Oxocarboxylic acid metabolism;Biosynthesis of amino acids;Carbon metabolism;Citrate cycle (TCA cycle, Krebs cycle)	Mitochondrial protein import;Metabolism of proteins;The citric acid (TCA) cycle and respiratory electron transport;Metabolism;Citric acid cycle (TCA cycle);Pyruvate metabolism and Citric Acid (TCA) cycle	aconitate hydratase activity;iron ion binding;lyase activity;metal ion binding;3 iron, 4 sulfur cluster binding;4 iron, 4 sulfur cluster binding;citrate hydro-lyase (cis-aconitate-forming) activity;isocitrate hydro-lyase (cis-aconitate-forming) activity	generation of precursor metabolites and energy;tricarboxylic acid cycle;citrate metabolic process;isocitrate metabolic process;metabolic process	nucleus;mitochondrion;mitochondrial matrix	95.0766	44.1804	35.5742	41.0052	0.464682	0.374163	0.431286		9	Kegg:00410	beta-Alanine metabolism	1	10	26	34208	0.00757561	0.0202016	ALDH2
88	TC118880	UDP-Gal:betaGlcNAc beta 1,4- galactosyltransferase, polypeptide 1	B4GALT1	2683	NP_001488:XP_005251497	VAIIIPFR	Galactose metabolism;N-Glycan biosynthesis;Other types of O-glycan biosynthesis;Glycosaminoglycan biosynthesis - keratan sulfate;Glycosphingolipid biosynthesis - lacto and neolacto series;Metabolic pathways;Glycosphingolipid biosynthesis, neolacto-series, LacCer => nLc4Cer;N-glycan biosynthesis, complex type	Fertilization;Interaction With The Zona Pellucida;Reproduction;Signaling by NOTCH;Signal Transduction;Pre-NOTCH Processing in Golgi;Pre-NOTCH Expression and Processing;Metabolism of proteins;Asparagine N-linked glycosylation;Post-translational protein modification;Transport to the Golgi and subsequent modification;N-glycan antennae elongation in the medial/trans-Golgi;N-Glycan antennae elongation…	beta-N-acetylglucosaminylglycopeptide beta-1,4-galactosyltransferase activity;N-acetyllactosamine synthase activity;lactose synthase activity;cytoskeletal protein binding;galactosyltransferase activity;transferase activity, transferring glycosyl groups;UDP-galactosyltransferase activity;protein homodimerization activity;alpha-tubulin binding;metal ion binding;beta-tubulin binding	epithelial cell development;acute inflammatory response;carbohydrate metabolic process;lactose biosynthetic process;galactose metabolic process;protein glycosylation;cell adhesion;binding of sperm to zona pellucida;penetration of zona pellucida;negative regulation of cell proliferation;oligosaccharide biosynthetic process;protein N-linked glycosylation via asparagine;extracellular matrix organiza…	Golgi trans cisterna;Golgi membrane;extracellular region;Golgi apparatus;plasma membrane;external side of plasma membrane;integral to membrane;basolateral plasma membrane;desmosome;glycocalyx;brush border membrane;Golgi cisterna membrane	27.7021	8.72578	11.6859	12.9627	0.314987	0.421844	0.467933		10	Kegg:00330	Arginine and proline metabolism	1	10	54	34208	0.0156762	0.0171013	ALDH2
99	TC65696	lysophosphatidylglycerol acyltransferase 1	LPGAT1	9926	NP_055688	IILNALVAQQK	Glycerophospholipid metabolism	Metabolism;Acyl chain remodelling of PG;Glycerophospholipid biosynthesis;Phospholipid metabolism;Metabolism of lipids and lipoproteins	molecular_function;transferase activity	biological_process;metabolic process;phospholipid biosynthetic process	cytoplasm;endoplasmic reticulum;endoplasmic reticulum membrane;membrane;integral to membrane	19.6044	8.62419	10.0213	9.47051	0.439912	0.511177	0.483082		11	Kegg:00260	Glycine, serine and threonine metabolism	1	10	32	34208	0.00931648	0.0171997	PSAT1
243	TC238868	nudix (nucleoside diphosphate linked moiety X)-type motif 5	NUDT5	11164	NP_054861	EQTADGVAVIPVLQR	Purine metabolism	Metabolism;Metabolism of nucleotides;Phosphate bond hydrolysis by NUDT proteins	magnesium ion binding;hydrolase activity;nucleoside-diphosphatase activity;ADP-sugar diphosphatase activity;ADP-ribose diphosphatase activity	nucleobase, nucleoside, nucleotide and nucleic acid metabolic process;nucleotide metabolic process;ribonucleoside diphosphate catabolic process;D-ribose catabolic process	intracellular	49.6886	23.816	25.537	25.136	0.479304	0.51394	0.50587		13	Kegg:00053	Ascorbate and aldarate metabolism	1	10	26	34208	0.00757561	0.0202016	ALDH2
181	TC179460	ATP synthase, H+ transporting, mitochondrial F1 complex, alpha subunit 1, cardiac muscle	ATP5A1	498	NP_001001935:NP_001001937:NP_001244263:NP_001244264:NP_004037:XP_016881278	APGIIPR	Oxidative phosphorylation;Alzheimer's disease;Parkinson's disease;Huntington's disease;Metabolic pathways	Mitochondrial protein import;Metabolism of proteins;The citric acid (TCA) cycle and respiratory electron transport;Metabolism;Respiratory electron transport, ATP synthesis by chemiosmotic coupling, and heat production by uncoupling proteins.;Formation of ATP by chemiosmotic coupling	nucleotide binding;protein binding;ATP binding;hydrolase activity, acting on acid anhydrides, catalyzing transmembrane movement of substances;ATPase activity;transmembrane transporter activity;MHC class I protein binding;eukaryotic cell surface binding;ADP binding;hydrogen ion transporting ATP synthase activity, rotational mechanism;proton-transporting ATPase activity, rotational mechanism	negative regulation of endothelial cell proliferation;ADP biosynthetic process;ATP catabolic process;lipid metabolic process;ATP biosynthetic process;ion transport;embryo development;ATP hydrolysis coupled proton transport;proton transport;respiratory electron transport chain;mitochondrial ATP synthesis coupled proton transport	mitochondrial proton-transporting ATP synthase complex, catalytic core F(1);mitochondrion;mitochondrial inner membrane;mitochondrial proton-transporting ATP synthase complex;mitochondrial matrix;plasma membrane;signalosome	253.729	185.055	181.267	131.212	0.729342	0.714412	0.517134		14	Kegg:00500	Starch and sucrose metabolism	1	10	51	34208	0.0148111	0.016927	AGL
34	TC141460	glutamic-oxaloacetic transaminase 1, soluble (aspartate aminotransferase 1)	GOT1	2805	NP_002070	LALGDDSPALK	Arginine biosynthesis;Arginine and proline metabolism;Tyrosine metabolism;Phenylalanine metabolism;Phenylalanine, tyrosine and tryptophan biosynthesis;Alanine, aspartate and glutamate metabolism;Cysteine and methionine metabolism;Metabolic pathways;2-Oxocarboxylic acid metabolism;Biosynthesis of amino acids;Carbon metabolism	Methionine salvage pathway;Metabolism;Sulfur amino acid metabolism;Metabolism of polyamines;Gluconeogenesis;Glucose metabolism;Amino acid synthesis and interconversion (transamination);Metabolism of amino acids and derivatives;Metabolism of carbohydrates	L-aspartate:2-oxoglutarate aminotransferase activity;phosphatidylserine decarboxylase activity;transaminase activity;pyridoxal phosphate binding;carboxylic acid binding	carbohydrate metabolic process;glucose metabolic process;gluconeogenesis;2-oxoglutarate metabolic process;oxaloacetate metabolic process;glycerol biosynthetic process;aspartate metabolic process;aspartate biosynthetic process;aspartate catabolic process;glutamate metabolic process;polyamine metabolic process;cellular amino acid biosynthetic process;biosynthetic process;L-methionine salvage from m…	soluble fraction;cytoplasm;lysosome;cytosol;axon terminus	36.5241	11.8938	26.1365	18.9168	0.325643	0.715594	0.517926		15	Kegg:00983	Drug metabolism - other enzymes	1	10	51	34208	0.0148111	0.016927	TK1
160	TC67181	nicotinamide phosphoribosyltransferase	NAMPT	10135	NP_005737:XP_005250157	GTDTVAGLALIK	Nicotinate and nicotinamide metabolism;Metabolic pathways	BMAL1:CLOCK,NPAS2 activates circadian gene expression;Metabolism;Nicotinate metabolism;Metabolism of water-soluble vitamins and cofactors;Metabolism of vitamins and cofactors;Nicotinamide salvaging;Circadian Clock	nicotinate-nucleotide diphosphorylase (carboxylating) activity;nicotinate phosphoribosyltransferase activity;cytokine activity;transferase activity, transferring glycosyl groups;nicotinamide phosphoribosyltransferase activity	vitamin metabolic process;water-soluble vitamin metabolic process;nicotinamide metabolic process;signal transduction;cell-cell signaling;positive regulation of cell proliferation;insulin receptor signaling pathway;NAD biosynthetic process;pyridine nucleotide biosynthetic process;NAD metabolic process;positive regulation of nitric-oxide synthase biosynthetic process;adipose tissue development	cytoplasm;cytosol	43.9371	36.3121	26.8941	23.1922	0.826457	0.612105	0.52785		16	Kegg:04146	Peroxisome	1	10	76	34208	0.0219991	0.0219991	AGPS
177	TC241379	ATP synthase, H+ transporting, mitochondrial F1 complex, epsilon subunit	ATP5E	514	NP_001001977:NP_008817	TSGSNVK	Oxidative phosphorylation;Alzheimer's disease;Parkinson's disease;Huntington's disease;Metabolic pathways	The citric acid (TCA) cycle and respiratory electron transport;Metabolism;Respiratory electron transport, ATP synthesis by chemiosmotic coupling, and heat production by uncoupling proteins.;Formation of ATP by chemiosmotic coupling	hydrolase activity;ATPase activity;transmembrane transporter activity;hydrogen ion transporting ATP synthase activity, rotational mechanism;proton-transporting ATPase activity, rotational mechanism	ATP catabolic process;ion transport;proton transport;respiratory electron transport chain;mitochondrial ATP synthesis coupled proton transport	mitochondrial proton-transporting ATP synthase complex, catalytic core F(1);mitochondrion;mitochondrial proton-transporting ATP synthase complex;mitochondrial matrix;membrane	82.7106	35.0526	45.4368	44.4253	0.423798	0.549347	0.537117		17	Kegg:00310	Lysine degradation	1	10	49	34208	0.014234	0.0179798	ALDH2
172	TC304853	ubiquinol-cytochrome c reductase, Rieske iron-sulfur polypeptide 1	UQCRFS1	7386	NP_005994	LSDIPEGK	Oxidative phosphorylation;Alzheimer's disease;Parkinson's disease;Huntington's disease;Cardiac muscle contraction;Metabolic pathways;Non-alcoholic fatty liver disease (NAFLD)	The citric acid (TCA) cycle and respiratory electron transport;Metabolism;Respiratory electron transport, ATP synthesis by chemiosmotic coupling, and heat production by uncoupling proteins.;Respiratory electron transport	ubiquinol-cytochrome-c reductase activity;oxidoreductase activity, acting on diphenols and related substances as donors;protein complex binding;metal ion binding;2 iron, 2 sulfur cluster binding	transport;response to hormone stimulus;respiratory electron transport chain;response to drug;response to antibiotic;oxidation-reduction process	mitochondrion;mitochondrial inner membrane;mitochondrial respiratory chain complex III;membrane;integral to membrane;respiratory chain	56.1447	49.3969	29.6569	30.349	0.879815	0.528223	0.54055		18	Kegg:00051	Fructose and mannose metabolism	1	10	36	34208	0.0104755	0.0167608	AKR1B1
259	TC242096	polymerase (DNA directed), epsilon 3 (p17 subunit)	POLE3	54107	NP_001265184:NP_059139	EALPDGVNISK	Purine metabolism;Pyrimidine metabolism;DNA replication;Base excision repair;Nucleotide excision repair;Metabolic pathways;HTLV-I infection	情報なし	DNA-directed DNA polymerase activity;protein binding;transferase activity;nucleotidyltransferase activity;sequence-specific DNA binding	DNA replication;histone H3 acetylation	intracellular;nucleus;Ada2/Gcn5/Ada3 transcription activator complex	8.90828	9.66426	10.5737	4.8503	1.08486	1.18695	0.544471		19	Kegg:00052	Galactose metabolism	1	10	27	34208	0.00786595	0.0188783	AKR1B1
42	TC290773	citrate synthase	CS	1431	NP_004068	DILADLIPK	Citrate cycle (TCA cycle);Glyoxylate and dicarboxylate metabolism;Metabolic pathways;Citrate cycle, first carbon oxidation, oxaloacetate => 2-oxoglutarate;2-Oxocarboxylic acid metabolism;Biosynthesis of amino acids;Carbon metabolism;Citrate cycle (TCA cycle, Krebs cycle)	Mitochondrial protein import;Metabolism of proteins;The citric acid (TCA) cycle and respiratory electron transport;Metabolism;Citric acid cycle (TCA cycle);Pyruvate metabolism and Citric Acid (TCA) cycle	citrate (Si)-synthase activity;transferase activity	carbohydrate metabolic process;acetyl-CoA metabolic process;tricarboxylic acid cycle;citrate metabolic process;oxaloacetate metabolic process;cellular carbohydrate metabolic process	mitochondrion;mitochondrial matrix	65.159	38.7002	49.915	36.723	0.593935	0.766049	0.563592		20	Kegg:00750	Vitamin B6 metabolism	1	10	6	34208	0.00175282	0.00701129	PSAT1
97	TC112262	glycerol-3-phosphate dehydrogenase 2 (mitochondrial)	GPD2	2820	NP_000399:NP_001076581	TVGLFLQGGK	Glycerophospholipid metabolism	Metabolism;Fatty acid, triacylglycerol, and ketone body metabolism;Metabolism of lipids and lipoproteins	glycerol-3-phosphate dehydrogenase [NAD+] activity;glycerol-3-phosphate dehydrogenase activity;calcium ion binding;oxidoreductase activity;sn-glycerol-3-phosphate:ubiquinone-8 oxidoreductase activity	glycerol-3-phosphate metabolic process;NADH metabolic process;cellular lipid metabolic process	mitochondrion;mitochondrial inner membrane;glycerol-3-phosphate dehydrogenase complex	12.1889	10.6952	7.98879	6.88354	0.877456	0.655415	0.564739		21	Kegg:00280	Valine, leucine and isoleucine degradation	1	10	44	34208	0.01279	0.0170533	ALDH2
291	TC130859	thioredoxin reductase 1	TXNRD1	7296	NP_001087240:NP_003321:NP_877393:NP_877419:NP_877420	VMVLDFVTPTPLGTR	Pyrimidine metabolism;Selenocompound metabolism	Disease;Uptake and function of diphtheria toxin;Uptake and actions of bacterial toxins;Infectious disease;Metabolism;Metabolism of nucleotides;PPARA activates gene expression;Generic Transcription Pathway;Cellular responses to stress;Detoxification of Reactive Oxygen Species;Transcriptional Regulation by TP53;Regulation of lipid metabolism by Peroxisome proliferator-activated receptor alpha (PPAR…	thioredoxin-disulfide reductase activity;electron carrier activity;protein disulfide oxidoreductase activity;oxidoreductase activity;flavin adenine dinucleotide binding;NADP binding	transport;signal transduction;nucleobase, nucleoside and nucleotide interconversion;electron transport chain;cellular lipid metabolic process;cell redox homeostasis;nucleobase, nucleoside and nucleotide metabolic process	nucleus;nucleolus;cytoplasm;cytosol	16.1443	7.43963	11.4801	9.12307	0.460822	0.711093	0.565097		22	Kegg:00380	Tryptophan metabolism	1	10	41	34208	0.0119226	0.0168319	ALDH2
315	TC31282	thiosulfate sulfurtransferase (rhodanese)	TST	7263	NP_001257412:NP_003303	WLAESIR	Sulfur metabolism;Cysteine and methionine metabolism;Metabolic pathways;Sulfur relay system	Metabolism;Sulfide oxidation to sulfate;Degradation of cysteine and homocysteine;Sulfur amino acid metabolism;Metabolism of amino acids and derivatives	thiosulfate sulfurtransferase activity;5S rRNA binding;transferase activity	cyanate catabolic process;rRNA transport	mitochondrion;mitochondrial inner membrane;mitochondrial matrix;plasma membrane	9.45604	9.33133	4.75651	5.38981	0.986812	0.503013	0.569986		23	Kegg:00770	Pantothenate and CoA biosynthesis	1	10	17	34208	0.00495915	0.0170028	COASY
12	TC229404	glucosamine-6-phosphate deaminase 1	GNPDA1	10007	NP_005462:XP_005268405:XP_006714810:XP_011535839	IIQFNPGPEK	Amino sugar and nucleotide sugar metabolism;Metabolic pathways	情報なし	glucosamine-6-phosphate deaminase activity;hydrolase activity	carbohydrate metabolic process;glucosamine catabolic process;N-acetylglucosamine metabolic process;generation of precursor metabolites and energy;single fertilization	cytoplasm	17.4937	10.4144	14.751	9.98724	0.595324	0.843215	0.570904
173	TC173048	ubiquinol-cytochrome c reductase, complex III subunit VII, 9.5kDa	UQCRQ	27089	NP_055217	GIPNVLR	Oxidative phosphorylation;Alzheimer's disease;Parkinson's disease;Huntington's disease;Cardiac muscle contraction;Metabolic pathways;Non-alcoholic fatty liver disease (NAFLD)	The citric acid (TCA) cycle and respiratory electron transport;Metabolism;Respiratory electron transport, ATP synthesis by chemiosmotic coupling, and heat production by uncoupling proteins.;Respiratory electron transport	ubiquinol-cytochrome-c reductase activity	transport;subthalamus development;pons development;cerebellar Purkinje cell layer development;hippocampus development;thalamus development;hypothalamus development;pyramidal neuron development;respiratory electron transport chain;midbrain development	mitochondrion;mitochondrial inner membrane;membrane;respiratory chain	58.3357	40.6309	30.5563	33.7489	0.696502	0.5238	0.578529
169	TC307824	ubiquinol-cytochrome c reductase core protein II	UQCRC2	7385	NP_003357	LSVTATR	Oxidative phosphorylation;Alzheimer's disease;Parkinson's disease;Huntington's disease;Cardiac muscle contraction;Metabolic pathways;Non-alcoholic fatty liver disease (NAFLD)	The citric acid (TCA) cycle and respiratory electron transport;Metabolism;Respiratory electron transport, ATP synthesis by chemiosmotic coupling, and heat production by uncoupling proteins.;Respiratory electron transport	catalytic activity;metalloendopeptidase activity;zinc ion binding;protein complex binding;metal ion binding	oxidative phosphorylation;proteolysis;transport;aerobic respiration;respiratory electron transport chain	mitochondrion;mitochondrial inner membrane;mitochondrial respiratory chain complex III;membrane;respiratory chain	83.4117	44.7587	45.9357	48.3586	0.5366	0.550711	0.579759
205	TC103511	ATP synthase, H+ transporting, mitochondrial Fo complex, subunit E	ATP5I	521	NP_009031	ELAEDDSILK	Oxidative phosphorylation;Metabolic pathways	The citric acid (TCA) cycle and respiratory electron transport;Metabolism;Respiratory electron transport, ATP synthesis by chemiosmotic coupling, and heat production by uncoupling proteins.;Formation of ATP by chemiosmotic coupling	hydrogen ion transmembrane transporter activity;ATPase activity;transmembrane transporter activity	ATP catabolic process;ion transport;respiratory electron transport chain;mitochondrial ATP synthesis coupled proton transport	mitochondrial proton-transporting ATP synthase complex, coupling factor F(o);mitochondrion;mitochondrial inner membrane;mitochondrial proton-transporting ATP synthase complex;membrane	56.0436	26.2112	47.5913	32.6533	0.467693	0.849184	0.582641
167	TC33235	pyrophosphatase (inorganic) 1	PPA1	5464	NP_066952	AAPFSLEYR	Oxidative phosphorylation	Cytosolic tRNA aminoacylation;tRNA Aminoacylation;Gene Expression	magnesium ion binding;inorganic diphosphatase activity;hydrolase activity	tRNA aminoacylation for protein translation;phosphate metabolic process;gene expression;diphosphate metabolic process	cytoplasm;cytosol	51.723	32.5494	32.6508	30.5858	0.629302	0.631263	0.591338
133	TC232313	glucose-6-phosphate isomerase	GPI	2821	NP_000166:NP_001171651:NP_001276718:NP_001276719:XP_005258821:XP_006723211:XP_011525056	TLAQLNPESSLFIIASK	Glycolysis / Gluconeogenesis;Pentose phosphate pathway;Starch and sucrose metabolism;Amino sugar and nucleotide sugar metabolism;Metabolic pathways;Glycolysis (Embden-Meyerhof pathway), glucose => pyruvate;Pentose phosphate pathway (Pentose phosphate cycle);Carbon metabolism	Metabolism;Generic Transcription Pathway;Transcriptional Regulation by TP53;TP53 Regulates Metabolic Genes;Glycolysis;Gluconeogenesis;Glucose metabolism;Metabolism of carbohydrates;Gene Expression	glucose-6-phosphate isomerase activity;cytokine activity;growth factor activity;isomerase activity;intramolecular transferase activity;monosaccharide binding	angiogenesis;carbohydrate metabolic process;glucose metabolic process;gluconeogenesis;glycolysis;humoral immune response;hemostasis;learning or memory;methylglyoxal biosynthetic process;negative regulation of caspase activity;negative regulation of neuron apoptosis;aldehyde catabolic process;glucose 6-phosphate metabolic process	extracellular region;extracellular space;soluble fraction;nucleus;nucleolus;cytoplasm;cytosol;plasma membrane;synaptosome	103.418	48.5206	67.7698	61.5066	0.469171	0.655301	0.594739
35	TC299562	glutamic-oxaloacetic transaminase 2, mitochondrial (aspartate aminotransferase 2)	GOT2	2806	NP_001273149:NP_002071	FVTVQTISGTGALR	Arginine biosynthesis;Arginine and proline metabolism;Tyrosine metabolism;Phenylalanine metabolism;Phenylalanine, tyrosine and tryptophan biosynthesis;Alanine, aspartate and glutamate metabolism;Cysteine and methionine metabolism;Metabolic pathways;Fat digestion and absorption;2-Oxocarboxylic acid metabolism;Biosynthesis of amino acids;Carbon metabolism	Metabolism;Gluconeogenesis;Glucose metabolism;Amino acid synthesis and interconversion (transamination);Metabolism of amino acids and derivatives;Metabolism of carbohydrates	L-aspartate:2-oxoglutarate aminotransferase activity;pyridoxal phosphate binding	carbohydrate metabolic process;glucose metabolic process;gluconeogenesis;2-oxoglutarate metabolic process;oxaloacetate metabolic process;aspartate metabolic process;aspartate biosynthetic process;aspartate catabolic process;glutamate metabolic process;transport;cellular amino acid biosynthetic process;biosynthetic process;fatty acid transport;glutamate catabolic process to aspartate;glutamate cat…	mitochondrion;mitochondrial inner membrane;mitochondrial matrix;plasma membrane	69.5861	54.862	43.346	41.4894	0.788404	0.622911	0.596231
182	TC5343	ATP synthase, H+ transporting, mitochondrial Fo complex, subunit d	ATP5H	10476	NP_001003785:NP_006347	TIDWVAFAEIIPQNQK	Oxidative phosphorylation;Alzheimer's disease;Parkinson's disease;Huntington's disease;Metabolic pathways	The citric acid (TCA) cycle and respiratory electron transport;Metabolism;Respiratory electron transport, ATP synthesis by chemiosmotic coupling, and heat production by uncoupling proteins.;Formation of ATP by chemiosmotic coupling	hydrogen ion transmembrane transporter activity;ATPase activity;transmembrane transporter activity	ATP catabolic process;ion transport;respiratory electron transport chain;mitochondrial ATP synthesis coupled proton transport	mitochondrial proton-transporting ATP synthase complex, coupling factor F(o);mitochondrion;mitochondrial inner membrane;mitochondrial proton-transporting ATP synthase complex;membrane	48.8401	22.507	37.8033	29.2041	0.46083	0.774023	0.597953
46	TC56884	isocitrate dehydrogenase 3 (NAD+) gamma	IDH3G	3421	NP_004126:NP_777358	SLPGVVTR	Citrate cycle (TCA cycle);Metabolic pathways;Citrate cycle, first carbon oxidation, oxaloacetate => 2-oxoglutarate;2-Oxocarboxylic acid metabolism;Biosynthesis of amino acids;Carbon metabolism;Citrate cycle (TCA cycle, Krebs cycle)	Mitochondrial protein import;Metabolism of proteins;The citric acid (TCA) cycle and respiratory electron transport;Metabolism;Citric acid cycle (TCA cycle);Pyruvate metabolism and Citric Acid (TCA) cycle	magnesium ion binding;isocitrate dehydrogenase (NAD+) activity;ATP binding;oxidoreductase activity;oxidoreductase activity, acting on the CH-OH group of donors, NAD or NADP as acceptor;NAD binding	carbohydrate metabolic process;tricarboxylic acid cycle;isocitrate metabolic process;2-oxoglutarate metabolic process;NADH metabolic process;negative regulation of growth	nucleus;nucleolus;mitochondrion;mitochondrial matrix	20.8156	15.3023	11.9588	12.6353	0.735134	0.574513	0.607013
41	TC163236	aconitase 1, soluble	ACO1	48	NP_001265281:NP_002188:XP_005251533:XP_011516190	VLLEAAIR	Citrate cycle (TCA cycle);Glyoxylate and dicarboxylate metabolism;Metabolic pathways;Citrate cycle, first carbon oxidation, oxaloacetate => 2-oxoglutarate;2-Oxocarboxylic acid metabolism;Biosynthesis of amino acids;Carbon metabolism;Citrate cycle (TCA cycle, Krebs cycle)	情報なし	RNA binding;aconitate hydratase activity;protein binding;lyase activity;iron-responsive element binding;metal ion binding;mRNA 5'-UTR binding;4 iron, 4 sulfur cluster binding;citrate hydro-lyase (cis-aconitate-forming) activity;isocitrate hydro-lyase (cis-aconitate-forming) activity	tricarboxylic acid cycle;citrate metabolic process;regulation of translation;cellular iron ion homeostasis;metabolic process;post-embryonic development;response to iron(II) ion;regulation of gene expression;intestinal absorption	soluble fraction;cytoplasm;mitochondrion;endoplasmic reticulum;microsome;Golgi apparatus;cytosol	16.7939	9.01507	12.388	10.211	0.536805	0.737648	0.608014
82	TC177417	phosphomannomutase 2	PMM2	5373	NP_000294	VQEQLGNDVVEK	Fructose and mannose metabolism;Amino sugar and nucleotide sugar metabolism;Metabolic pathways	Metabolism of proteins;Biosynthesis of the N-glycan precursor (dolichol lipid-linked oligosaccharide, LLO) and transfer to a nascent protein;Asparagine N-linked glycosylation;Synthesis of GDP-mannose;Synthesis of substrates in N-glycan biosythesis;Post-translational protein modification	phosphomannomutase activity;isomerase activity	protein glycosylation;dolichol-linked oligosaccharide biosynthetic process;GDP-mannose biosynthetic process;protein N-linked glycosylation via asparagine;post-translational protein modification;cellular protein metabolic process	cytoplasm;cytosol;neuronal cell body	21.1918	11.9301	17.6123	12.9458	0.562955	0.831089	0.610885
50	TC269491	malate dehydrogenase 2, NAD (mitochondrial)	MDH2	4191	NP_001269333:NP_005909	ANTFVAELK	Citrate cycle (TCA cycle);Pyruvate metabolism;Glyoxylate and dicarboxylate metabolism;Cysteine and methionine metabolism;Metabolic pathways;Citrate cycle, second carbon oxidation, 2-oxoglutarate => oxaloacetate;Carbon metabolism;Citrate cycle (TCA cycle, Krebs cycle)	The citric acid (TCA) cycle and respiratory electron transport;Metabolism;Gluconeogenesis;Glucose metabolism;Metabolism of carbohydrates;Citric acid cycle (TCA cycle);Pyruvate metabolism and Citric Acid (TCA) cycle	binding;oxidoreductase activity;L-malate dehydrogenase activity;protein self-association;malate dehydrogenase (NADP+) activity	carbohydrate metabolic process;glucose metabolic process;gluconeogenesis;tricarboxylic acid cycle;oxaloacetate metabolic process;malate metabolic process;NADH metabolic process;cellular carbohydrate metabolic process	nucleus;nucleolus;mitochondrion;mitochondrial inner membrane;mitochondrial matrix;plasma membrane	238.019	216.312	205.866	146.006	0.908802	0.864914	0.613423
72	TC90002	enoyl CoA hydratase, short chain, 1, mitochondrial	ECHS1	1892	NP_004083	AQFAQPEILIGTIPGAGGTQR	Fatty acid elongation;Fatty acid degradation;Valine, leucine and isoleucine degradation;Lysine degradation;Tryptophan metabolism;beta-Alanine metabolism;Propanoate metabolism;Butanoate metabolism;Metabolic pathways;Malonate semialdehyde pathway, propanoyl-CoA => acetyl-CoA;Lysine degradation, lysine => saccharopine => acetoacetyl-CoA;Fatty acid biosynthesis, elongation, mitochondria;beta-Oxidatio…	Metabolism;Fatty acid, triacylglycerol, and ketone body metabolism;Metabolism of lipids and lipoproteins;mitochondrial fatty acid beta-oxidation of saturated fatty acids;Mitochondrial Fatty Acid Beta-Oxidation;Beta oxidation of lauroyl-CoA to decanoyl-CoA-CoA;Beta oxidation of decanoyl-CoA to octanoyl-CoA-CoA;Beta oxidation of octanoyl-CoA to hexanoyl-CoA;Beta oxidation of hexanoyl-CoA to butanoy…	enoyl-CoA hydratase activity;protein binding;lyase activity	fatty acid metabolic process;fatty acid beta-oxidation;cellular lipid metabolic process	soluble fraction;mitochondrion;mitochondrial matrix	35.49	20.3286	27.8067	21.7769	0.572798	0.783507	0.613606
57	TC117326	methionine adenosyltransferase II, beta	MAT2B	27430	NP_037415:NP_877725	VLVTGATGLLGR	Cysteine and methionine metabolism;Metabolic pathways;Methionine salvage pathway;Methionine degradation;Biosynthesis of amino acids	Metabolism;Phase II conjugation;Methylation;Biological oxidations	protein binding;dTDP-4-dehydrorhamnose reductase activity;methionine adenosyltransferase regulator activity	S-adenosylmethionine biosynthetic process;xenobiotic metabolic process;methylation;extracellular polysaccharide biosynthetic process	intracellular;nucleus;mitochondrion;cytosol;methionine adenosyltransferase complex	8.00461	5.75029	5.6112	4.91914	0.718372	0.700996	0.614538
295	TC244775	malic enzyme 1, NADP(+)-dependent, cytosolic	ME1	4199	NP_002386:XP_011534138	DPLYIGLR	Pyruvate metabolism;PPAR signaling pathway;Metabolic pathways;Carbon metabolism	Metabolism;PPARA activates gene expression;Regulation of lipid metabolism by Peroxisome proliferator-activated receptor alpha (PPARalpha);Fatty acid, triacylglycerol, and ketone body metabolism;Metabolism of lipids and lipoproteins	malic enzyme activity;malate dehydrogenase (oxaloacetate-decarboxylating) (NADP+) activity;binding;electron carrier activity;oxidoreductase activity;malate dehydrogenase (oxaloacetate-decarboxylating) activity;manganese ion binding;ADP binding;metal ion binding;NADP binding;NAD binding	carbohydrate metabolic process;malate metabolic process;NADP biosynthetic process;response to hormone stimulus;response to carbohydrate stimulus;cellular lipid metabolic process	soluble fraction;cytoplasm;cytosol	13.0646	19.1127	11.0057	8.02986	1.46294	0.842403	0.614628
136	TC44524	lactate dehydrogenase B	LDHB	3945	NP_001167568:NP_002291	LIAPVAEEEATVPNNK	Glycolysis / Gluconeogenesis;Pyruvate metabolism;Propanoate metabolism;Cysteine and methionine metabolism;Metabolic pathways;Glucagon signaling pathway	The citric acid (TCA) cycle and respiratory electron transport;Metabolism;Pyruvate metabolism;Pyruvate metabolism and Citric Acid (TCA) cycle	L-lactate dehydrogenase activity;binding;oxidoreductase activity;identical protein binding;NAD binding	lactate metabolic process;pyruvate metabolic process;glycolysis;NAD metabolic process;cellular carbohydrate metabolic process	soluble fraction;cytoplasm;mitochondrion;cytosol	117.583	77.2849	84.4333	72.7379	0.657279	0.718073	0.618609
299	TC298059	sphingomyelin phosphodiesterase 4, neutral membrane (neutral sphingomyelinase-3)	SMPD4	55627	NP_001164554:NP_060221:NP_060421	LAQLITQAK	Sphingolipid metabolism;Metabolic pathways	Metabolism;Glycosphingolipid metabolism;Sphingolipid metabolism;Metabolism of lipids and lipoproteins	sphingomyelin phosphodiesterase activity;hydrolase activity;metal ion binding;sphingomyelin phosphodiesterase D activity	sphingomyelin catabolic process;glycerophospholipid catabolic process;ceramide biosynthetic process;cellular response to tumor necrosis factor	Golgi membrane;endoplasmic reticulum;endoplasmic reticulum membrane;Golgi apparatus;trans-Golgi network;membrane;integral to membrane	4.05343	2.40529	2.17069	2.5295	0.593396	0.53552	0.62404
176	TC197291	ATP synthase, H+ transporting, mitochondrial F1 complex, beta polypeptide	ATP5B	506	NP_001677	IPVGPETLGR	Oxidative phosphorylation;Alzheimer's disease;Parkinson's disease;Huntington's disease;Metabolic pathways	Mitochondrial protein import;Mitochondrial biogenesis;Organelle biogenesis and maintenance;Transcriptional activation of mitochondrial biogenesis;Metabolism of proteins;The citric acid (TCA) cycle and respiratory electron transport;Metabolism;Respiratory electron transport, ATP synthesis by chemiosmotic coupling, and heat production by uncoupling proteins.;Formation of ATP by chemiosmotic coupling	nucleotide binding;transporter activity;calcium ion binding;protein binding;ATP binding;hydrogen-exporting ATPase activity, phosphorylative mechanism;hydrolase activity;hydrolase activity, acting on acid anhydrides, catalyzing transmembrane movement of substances;ATPase activity;transmembrane transporter activity;lipoprotein particle receptor activity;MHC class I protein binding;eukaryotic cell s…	angiogenesis;generation of precursor metabolites and energy;ADP biosynthetic process;ATP catabolic process;lipid metabolic process;ATP biosynthetic process;transport;ion transport;receptor-mediated endocytosis;negative regulation of cell adhesion involved in substrate-bound cell migration;ATP hydrolysis coupled proton transport;proton transport;respiratory electron transport chain;mitochondrial A…	mitochondrion;mitochondrial proton-transporting ATP synthase complex;mitochondrial proton-transporting ATP synthase, catalytic core;mitochondrial matrix;plasma membrane;cell surface;mitochondrial membrane;mitochondrial nucleoid	226.605	164.618	167.523	141.884	0.726453	0.739272	0.626129
240	TC77240	sterol carrier protein 2	SCP2	6342	NP_001007099:NP_001180528:NP_001180529:NP_001180546:NP_002970:XP_005271160:XP_011540237:XP_016857534	TIPTDK	Primary bile acid biosynthesis;PPAR signaling pathway;Metabolic pathways;Peroxisome;Bile acid biosynthesis, cholesterol => cholate/chenodeoxycholate	Metabolism;Synthesis of bile acids and bile salts;Synthesis of bile acids and bile salts via 7alpha-hydroxycholesterol;Bile acid and bile salt metabolism;alpha-linolenic (omega3) and linoleic (omega6) acid metabolism;alpha-linolenic acid (ALA) metabolism;Beta-oxidation of pristanoyl-CoA;Peroxisomal lipid metabolism;Metabolism of lipids and lipoproteins	catalytic activity;protein binding;lipid binding;transferase activity;transferase activity, transferring acyl groups other than amino-acyl groups;sterol binding;propanoyl-CoA C-acyltransferase activity	steroid biosynthetic process;bile acid biosynthetic process;transport;lipid transport;peroxisome organization;bile acid metabolic process;fatty acid beta-oxidation using acyl-CoA oxidase;cellular lipid metabolic process	nucleus;nucleolus;cytoplasm;mitochondrion;peroxisome;peroxisomal matrix;intracellular membrane-bounded organelle	9.41467	5.83117	6.30285	5.91356	0.619371	0.669471	0.628122
304	TC70945	glycogen synthase 1 (muscle)	GYS1	2997	NP_001155059:NP_002094	TQVELLEAPTPALK	Starch and sucrose metabolism;Insulin signaling pathway;PI3K-Akt signaling pathway;AMPK signaling pathway;Glucagon signaling pathway;Insulin resistance	Disease;Glycogen storage diseases;Myoclonic epilepsy of Lafora;Diseases of carbohydrate metabolism;Diseases of metabolism;Metabolism;Glycogen synthesis;Glucose metabolism;Metabolism of carbohydrates;Glycogen storage disease type XV (GYG1);Glycogen storage disease type 0 (muscle GYS1);Glycogen storage disease type IV (GBE1)	glycogen (starch) synthase activity;protein binding;glucose binding;transferase activity, transferring glycosyl groups	carbohydrate metabolic process;glycogen biosynthetic process;glucose metabolic process;heart development	soluble fraction;cytoplasm;cytosol;inclusion body	4.35369	3.41054	3.70669	2.75423	0.783366	0.851389	0.632618
26	TC224735	ornithine aminotransferase	OAT	4942	NP_000265:NP_001309894:NP_001309895:NP_001309896:NP_001309897:NP_001309898:NP_001309899:NP_001309900	TVQGPPTSDDIFER	Arginine and proline metabolism;Metabolic pathways	Metabolism;Amino acid synthesis and interconversion (transamination);Metabolism of amino acids and derivatives	ornithine-oxo-acid transaminase activity;transaminase activity;transferase activity;pyridoxal phosphate binding	visual perception;cellular amino acid biosynthetic process;cellular nitrogen compound metabolic process	cytoplasm;mitochondrion;mitochondrial matrix	38.0656	17.385	16.1433	24.2485	0.456712	0.424091	0.637018
130	TC16900	aldolase A, fructose-bisphosphate	ALDOA	226	NP_000025:NP_001121089:NP_001230106:NP_908930:NP_908932:XP_011544070	GILAADESTGSIAK	Glycolysis / Gluconeogenesis;Pentose phosphate pathway;Fructose and mannose metabolism;Metabolic pathways;Glycolysis (Embden-Meyerhof pathway), glucose => pyruvate;Gluconeogenesis, oxaloacetate => fructose-6P;HIF-1 signaling pathway;Biosynthesis of amino acids;Carbon metabolism	Hemostasis;Platelet degranulation;Platelet activation, signaling and aggregation;Response to elevated platelet cytosolic Ca2+;Metabolism;Glycolysis;Gluconeogenesis;Glucose metabolism;Metabolism of carbohydrates	actin binding;fructose-bisphosphate aldolase activity;cytoskeletal protein binding;tubulin binding;lyase activity;identical protein binding;fructose binding	platelet degranulation;carbohydrate metabolic process;fructose metabolic process;glucose metabolic process;gluconeogenesis;glycolysis;ATP biosynthetic process;striated muscle contraction;actin filament organization;blood coagulation;regulation of cell shape;platelet activation;fructose 1,6-bisphosphate metabolic process;muscle cell homeostasis;protein homotetramerization	extracellular region;cytosol;actin cytoskeleton;platelet alpha granule lumen;I band;extracellular vesicular exosome	1715.78	1363	1070.98	1097.65	0.794387	0.624193	0.639735
179	TC306437	ATP synthase, H+ transporting, mitochondrial F1 complex, O subunit	ATP5O	539	NP_001688	SFLSQGQVLK	Oxidative phosphorylation;Alzheimer's disease;Parkinson's disease;Huntington's disease;Metabolic pathways	The citric acid (TCA) cycle and respiratory electron transport;Metabolism;Respiratory electron transport, ATP synthesis by chemiosmotic coupling, and heat production by uncoupling proteins.;Formation of ATP by chemiosmotic coupling	transporter activity;drug binding;ATPase activity;transmembrane transporter activity;hydrogen ion transporting ATP synthase activity, rotational mechanism	ATP catabolic process;ATP biosynthetic process;ion transport;proton transport;respiratory electron transport chain;mitochondrial ATP synthesis coupled proton transport;transmembrane transport	mitochondrion;mitochondrial inner membrane;mitochondrial proton-transporting ATP synthase complex;plasma membrane;proton-transporting ATP synthase complex, catalytic core F(1)	62.1214	29.0395	39.3548	40.0169	0.467463	0.633515	0.644172
37	TC71672	glutamate dehydrogenase 1	GLUD1	2746	NP_005262	LVEDLR	Arginine biosynthesis;D-Glutamine and D-glutamate metabolism;Nitrogen metabolism;Alanine, aspartate and glutamate metabolism;Metabolic pathways;Proximal tubule bicarbonate reclamation;Carbon metabolism	Metabolism;Amino acid synthesis and interconversion (transamination);Metabolism of amino acids and derivatives	nucleotide binding;glutamate dehydrogenase (NAD+) activity;glutamate dehydrogenase [NAD(P)+] activity;protein binding;ATP binding;GTP binding;oxidoreductase activity;identical protein binding;ADP binding;NAD+ binding;leucine binding	glutamate biosynthetic process;glutamate catabolic process;cellular amino acid biosynthetic process;positive regulation of insulin secretion;cellular nitrogen compound metabolic process	cytoplasm;mitochondrion;mitochondrial matrix	84.1743	33.5009	76.0761	54.6006	0.397994	0.903793	0.64866
68	TC109176	acyl-CoA dehydrogenase, C-4 to C-12 straight chain	ACADM	34	NP_000007:NP_001120800:NP_001272971:NP_001272972:NP_001272973	ENVLIGDGAGFK	Fatty acid degradation;Valine, leucine and isoleucine degradation;beta-Alanine metabolism;Propanoate metabolism;PPAR signaling pathway;Metabolic pathways;Malonate semialdehyde pathway, propanoyl-CoA => acetyl-CoA;Leucine degradation, leucine => acetoacetate + acetyl-CoA;beta-Oxidation;Carbon metabolism;Fatty acid metabolism	Metabolism;PPARA activates gene expression;Regulation of lipid metabolism by Peroxisome proliferator-activated receptor alpha (PPARalpha);Fatty acid, triacylglycerol, and ketone body metabolism;Metabolism of lipids and lipoproteins;mitochondrial fatty acid beta-oxidation of saturated fatty acids;mitochondrial fatty acid beta-oxidation of unsaturated fatty acids;Mitochondrial Fatty Acid Beta-Oxida…	acyl-CoA dehydrogenase activity;identical protein binding;flavin adenine dinucleotide binding;medium-chain-acyl-CoA dehydrogenase activity	fatty acid beta-oxidation;carnitine metabolic process, CoA-linked;fatty acid beta-oxidation using acyl-CoA dehydrogenase;cellular lipid metabolic process;carnitine biosynthetic process;medium-chain fatty acid metabolic process;medium-chain fatty acid catabolic process;oxidation-reduction process	mitochondrion;mitochondrial matrix	36.8883	22.7593	23.0227	24.0917	0.616979	0.62412	0.653099
194	TC267447	NADH dehydrogenase (ubiquinone) 1 alpha subcomplex, 9, 39kDa	NDUFA9	4704	NP_004993	NFDFEDVFVK	Oxidative phosphorylation;Alzheimer's disease;Parkinson's disease;Huntington's disease;Metabolic pathways;Non-alcoholic fatty liver disease (NAFLD)	The citric acid (TCA) cycle and respiratory electron transport;Metabolism;Respiratory electron transport, ATP synthesis by chemiosmotic coupling, and heat production by uncoupling proteins.;Respiratory electron transport;Complex I biogenesis	NADH dehydrogenase activity;binding;NADH dehydrogenase (ubiquinone) activity	mitochondrial electron transport, NADH to ubiquinone;transport;sodium ion transport;respiratory electron transport chain	mitochondrion;mitochondrial inner membrane;mitochondrial respiratory chain complex I;mitochondrial matrix;mitochondrial membrane;respiratory chain	22.4838	11.5233	17.3362	14.7631	0.512517	0.771057	0.656613
122	TC48327	phosphoglycerate kinase 1	PGK1	5230	NP_000282	ITLPVDFVTADK	Glycolysis / Gluconeogenesis;Metabolic pathways;Glycolysis (Embden-Meyerhof pathway), glucose => pyruvate;Glycolysis, core module involving three-carbon compounds;Gluconeogenesis, oxaloacetate => fructose-6P;HIF-1 signaling pathway;Biosynthesis of amino acids;Carbon metabolism	Metabolism;Glycolysis;Gluconeogenesis;Glucose metabolism;Metabolism of carbohydrates	nucleotide binding;phosphoglycerate kinase activity;ATP binding;transferase activity	carbohydrate metabolic process;glucose metabolic process;gluconeogenesis;glycolysis;phosphorylation	cytoplasm;cytosol	442.094	351.452	334.327	290.605	0.794971	0.756235	0.657337
67	TC127090	acetyl-CoA acyltransferase 1	ACAA1	30	NP_001123882:NP_001598	QVITLLNELK	Fatty acid degradation;Valine, leucine and isoleucine degradation;alpha-Linolenic acid metabolism;Biosynthesis of unsaturated fatty acids;PPAR signaling pathway;Metabolic pathways;Peroxisome;beta-Oxidation;Fatty acid metabolism	Metabolism;alpha-linolenic (omega3) and linoleic (omega6) acid metabolism;alpha-linolenic acid (ALA) metabolism;Beta-oxidation of very long chain fatty acids;Peroxisomal lipid metabolism;Metabolism of lipids and lipoproteins	acetyl-CoA C-acyltransferase activity;protein binding;transferase activity;transferase activity, transferring acyl groups other than amino-acyl groups	generation of precursor metabolites and energy;fatty acid metabolic process;fatty acid beta-oxidation using acyl-CoA oxidase;cellular lipid metabolic process	peroxisome;peroxisomal matrix;intracellular membrane-bounded organelle	15.7841	9.51684	13.4204	10.3952	0.602937	0.850245	0.658588
261	TC286015	primase, DNA, polypeptide 2 (58kDa);	PRIM2	5558	NP_000938	ISPGGISQILDLVK	Purine metabolism;Pyrimidine metabolism;DNA replication;Metabolic pathways	Inhibition of replication initiation of damaged DNA by RB1/E2F1;E2F mediated regulation of DNA replication;Telomere Maintenance;Cell Cycle;Polymerase switching on the C-strand of the telomere;Telomere C-strand (Lagging Strand) Synthesis;Telomere C-strand synthesis initiation;Extension of Telomeres;Mitotic G1-G1/S phases;M/G1 Transition;DNA replication initiation;Activation of the pre-replicative …	DNA binding;DNA primase activity;transferase activity;nucleotidyltransferase activity;metal ion binding;4 iron, 4 sulfur cluster binding	G1/S transition of mitotic cell cycle;S phase of mitotic cell cycle;M/G1 transition of mitotic cell cycle;mitotic cell cycle;telomere maintenance via recombination;telomere maintenance;DNA replication;DNA replication, synthesis of RNA primer;DNA-dependent DNA replication initiation;DNA strand elongation involved in DNA replication;telomere maintenance via semi-conservative replication	nucleoplasm;alpha DNA polymerase:primase complex	2.16858	1.1751	1.73844	1.4341	0.541877	0.801652	0.661308
71	TC231528	hydroxyacyl-CoA dehydrogenase/3-ketoacyl-CoA thiolase/enoyl-CoA hydratase (trifunctional protein), alpha subunit	HADHA	3030	NP_000173	IIDVVK	Fatty acid elongation;Fatty acid degradation;Valine, leucine and isoleucine degradation;Lysine degradation;Tryptophan metabolism;beta-Alanine metabolism;Propanoate metabolism;Butanoate metabolism;Biosynthesis of unsaturated fatty acids;Metabolic pathways;Malonate semialdehyde pathway, propanoyl-CoA => acetyl-CoA;Lysine degradation, lysine => saccharopine => acetoacetyl-CoA;Fatty acid biosynthesis…	Metabolism;Acyl chain remodeling of CL;Glycerophospholipid biosynthesis;Phospholipid metabolism;Fatty acid, triacylglycerol, and ketone body metabolism;Metabolism of lipids and lipoproteins;Beta oxidation of myristoyl-CoA to lauroyl-CoA;mitochondrial fatty acid beta-oxidation of saturated fatty acids;mitochondrial fatty acid beta-oxidation of unsaturated fatty acids;Mitochondrial Fatty Acid Beta-…	fatty-acyl-CoA binding;3-hydroxyacyl-CoA dehydrogenase activity;acetyl-CoA C-acetyltransferase activity;enoyl-CoA hydratase activity;protein binding;oxidoreductase activity;long-chain-enoyl-CoA hydratase activity;long-chain-3-hydroxyacyl-CoA dehydrogenase activity;lyase activity;NAD binding	fatty acid metabolic process;fatty acid beta-oxidation;response to drug;cellular lipid metabolic process	nucleolus;cytoplasm;mitochondrion;mitochondrial inner membrane;mitochondrial matrix;fatty acid beta-oxidation multienzyme complex;mitochondrial nucleoid	63.3259	41.6429	54.1234	42.1137	0.657596	0.85468	0.66503
114	TC103838	aldehyde dehydrogenase 9 family, member A1	ALDH9A1	223	NP_000687	ILLEAAR	Glycolysis / Gluconeogenesis;Ascorbate and aldarate metabolism;Fatty acid degradation;Valine, leucine and isoleucine degradation;Lysine degradation;Arginine and proline metabolism;Histidine metabolism;Tryptophan metabolism;beta-Alanine metabolism;Glycerolipid metabolism;Pyruvate metabolism;Metabolic pathways;GABA biosynthesis, eukaryotes, putrescine => GABA	Metabolism;Branched-chain amino acid catabolism;Carnitine synthesis;Metabolism of amino acids and derivatives	3-chloroallyl aldehyde dehydrogenase activity;aldehyde dehydrogenase (NAD) activity;oxidoreductase activity;aminobutyraldehyde dehydrogenase activity;protein homodimerization activity;amine binding;4-trimethylammoniobutyraldehyde dehydrogenase activity;NAD binding	kidney development;liver development;cellular aldehyde metabolic process;cellular nitrogen compound metabolic process;neurotransmitter biosynthetic process;hormone metabolic process;carnitine biosynthetic process;oxidation-reduction process	cytoplasm;cytosol;plasma membrane	18.7836	10.1308	12.5578	12.5633	0.539343	0.66855	0.668841
222	TC146293	UDP-glucose pyrophosphorylase 2	UGP2	7360	NP_001001521:NP_006750:XP_005264594:XP_005264595:XP_006712151:XP_011531393:XP_016860344:XP_016860345:XP_016860346	IVSGNLR	Pentose and glucuronate interconversions;Galactose metabolism;Starch and sucrose metabolism;Amino sugar and nucleotide sugar metabolism;Metabolic pathways;Nucleotide sugar biosynthesis, glucose => UDP-glucose	Metabolism;Phase II conjugation;Glucuronidation;Formation of the active cofactor, UDP-glucuronate;Biological oxidations;Glycogen synthesis;Glucose metabolism;Metabolism of carbohydrates	UTP:glucose-1-phosphate uridylyltransferase activity;protein binding;glucose binding;transferase activity;nucleotidyltransferase activity;pyrimidine ribonucleotide binding;metal ion binding	carbohydrate metabolic process;glycogen biosynthetic process;glucose metabolic process;UDP-glucose metabolic process;UDP-glucuronate biosynthetic process;xenobiotic metabolic process;metabolic process;phosphorylation;glucose 1-phosphate metabolic process	soluble fraction;cytoplasm;cytosol	29.196	26.3175	20.7536	19.597	0.901409	0.710837	0.671221
229	TC44061	transaldolase 1	TALDO1	6888	NP_006746	LVPVLSAK	Pentose phosphate pathway;Metabolic pathways;Pentose phosphate pathway (Pentose phosphate cycle);Pentose phosphate pathway, non-oxidative phase, fructose 6P => ribose 5P;Biosynthesis of amino acids;Carbon metabolism	Metabolism;Integration of energy metabolism;Insulin effects increased synthesis of Xylulose-5-Phosphate;Pentose phosphate pathway (hexose monophosphate shunt);Metabolism of carbohydrates	sedoheptulose-7-phosphate:D-glyceraldehyde-3-phosphate glyceronetransferase activity;transferase activity;monosaccharide binding	carbohydrate metabolic process;xylulose biosynthetic process;fructose 6-phosphate metabolic process;pentose-phosphate shunt;energy reserve metabolic process;pentose-phosphate shunt, non-oxidative branch;glyceraldehyde-3-phosphate metabolic process	soluble fraction;cytoplasm;microsome;cytosol	91.575	61.7857	86.0013	61.8473	0.674701	0.939135	0.675373
106	TC155465	serine hydroxymethyltransferase 2 (mitochondrial)	SHMT2	6472	NP_001159828:NP_001159829:NP_001159830:NP_001159831:NP_005403	VIPSPFK	Glycine, serine and threonine metabolism;Cyanoamino acid metabolism;Glyoxylate and dicarboxylate metabolism;One carbon pool by folate;Metabolic pathways;C1-unit interconversion, eukaryotes;Biosynthesis of amino acids;Carbon metabolism	Metabolism;Metabolism of folate and pterines;Metabolism of water-soluble vitamins and cofactors;Metabolism of vitamins and cofactors	chromatin binding;glycine hydroxymethyltransferase activity;methyltransferase activity;L-allo-threonine aldolase activity;amino acid binding;transferase activity;pyridoxal phosphate binding;identical protein binding	L-serine biosynthetic process;one-carbon metabolic process;positive regulation of cell proliferation;glycine biosynthetic process from serine;protein homotetramerization	mitochondrion;mitochondrial inner membrane;mitochondrial intermembrane space;mitochondrial matrix;microtubule cytoskeleton;mitochondrial nucleoid	36.08	28.9198	26.9512	24.5638	0.801546	0.746983	0.680813
164	TC11214	hexosaminidase B (beta polypeptide)	HEXB	3074	NP_000512	GSIVWQEVFDDK	Other glycan degradation;Amino sugar and nucleotide sugar metabolism;Glycosaminoglycan degradation;Glycosphingolipid biosynthesis - globo series;Glycosphingolipid biosynthesis - ganglio series;Lysosome;Metabolic pathways;Keratan sulfate degradation	Metabolism;Glycosaminoglycan metabolism;Keratan sulfate/keratin metabolism;Glycosphingolipid metabolism;Chondroitin sulfate/dermatan sulfate metabolism;Keratan sulfate degradation;CS/DS degradation;Hyaluronan metabolism;Hyaluronan uptake and degradation;Sphingolipid metabolism;Metabolism of lipids and lipoproteins;Metabolism of carbohydrates	catalytic activity;beta-N-acetylhexosaminidase activity;sugar binding;beta-N-acetylglucosaminidase activity;protein homodimerization activity;cation binding;protein heterodimerization activity	skeletal system development;carbohydrate metabolic process;N-acetylglucosamine metabolic process;glycosphingolipid metabolic process;ganglioside catabolic process;cellular calcium ion homeostasis;lysosome organization;penetration of zona pellucida;sensory perception of sound;locomotory behavior;male courtship behavior;cell death;phospholipid biosynthetic process;oligosaccharide catabolic process;…	acrosomal vesicle;soluble fraction;lysosome;membrane	21.3254	12.6357	13.6093	14.5734	0.592518	0.638172	0.683381
208	TC307615	ATPase, H+ transporting, lysosomal accessory protein 1	ATP6AP1	537	NP_001174	NVLLFLQDK	Oxidative phosphorylation;Vibrio cholerae infection;Epithelial cell signaling in Helicobacter pylori infection;Lysosome;Metabolic pathways;Phagosome;Tuberculosis;Rheumatoid arthritis;Hepatitis B	Signal Transduction;Signaling by Insulin receptor;Insulin receptor recycling;Transmembrane transport of small molecules;Iron uptake and transport;Transferrin endocytosis and recycling;Ion channel transport	nucleotide binding;transporter activity;ATP binding;hydrogen ion transporting ATP synthase activity, rotational mechanism;proton-transporting ATPase activity, rotational mechanism	ion transport;aging;cell death;ATP hydrolysis coupled proton transport;proton transport	vacuole;vacuolar membrane;membrane;integral to membrane;proton-transporting two-sector ATPase complex;proton-transporting V-type ATPase, V1 domain	19.5568	24.3686	15.576	13.3843	1.24604	0.796449	0.684378
51	TC302396	malate dehydrogenase 1, NAD (soluble)	MDH1	4190	NP_001186040:NP_001186041:NP_001303303:NP_005908	FVEGLPINDFSR	Citrate cycle (TCA cycle);Pyruvate metabolism;Glyoxylate and dicarboxylate metabolism;Cysteine and methionine metabolism;Metabolic pathways;Proximal tubule bicarbonate reclamation;Citrate cycle, second carbon oxidation, 2-oxoglutarate => oxaloacetate;Carbon metabolism;Citrate cycle (TCA cycle, Krebs cycle)	Metabolism;Gluconeogenesis;Glucose metabolism;Metabolism of carbohydrates	malic enzyme activity;binding;oxidoreductase activity;L-malate dehydrogenase activity;NAD binding	carbohydrate metabolic process;glucose metabolic process;gluconeogenesis;tricarboxylic acid cycle;oxaloacetate metabolic process;malate metabolic process;NADH metabolic process;cellular carbohydrate metabolic process	soluble fraction;cytoplasm;mitochondrion;centrosome;cytosol	119.807	102.191	85.6124	82.1251	0.852966	0.714587	0.68548
49	TC128971	succinate-CoA ligase, GDP-forming, beta subunit	SUCLG2	8801	NP_001171070:NP_003839	VPLVVR	Citrate cycle (TCA cycle);Propanoate metabolism;Metabolic pathways;Citrate cycle, second carbon oxidation, 2-oxoglutarate => oxaloacetate;Carbon metabolism;Citrate cycle (TCA cycle, Krebs cycle)	The citric acid (TCA) cycle and respiratory electron transport;Metabolism;Citric acid cycle (TCA cycle);Pyruvate metabolism and Citric Acid (TCA) cycle	nucleotide binding;succinate-CoA ligase (GDP-forming) activity;ATP binding;GTP binding;ligase activity	tricarboxylic acid cycle;succinyl-CoA metabolic process	mitochondrion;mitochondrial matrix	24.3514	21.0912	21.1307	16.696	0.866118	0.867742	0.685628
252	TC262509	adenylate kinase 2	AK2	204	NP_001186128:NP_001306070:NP_001306071:NP_001306072:NP_001616:NP_037543	AVLLGPPGAGK	Purine metabolism;Metabolic pathways;Adenine ribonucleotide biosynthesis, IMP => ADP,ATP	Metabolism;Metabolism of nucleotides;Synthesis and interconversion of nucleotide di- and triphosphates	nucleotide binding;adenylate kinase activity;ATP binding;transferase activity	nucleobase, nucleoside and nucleotide interconversion;nucleobase, nucleoside and nucleotide metabolic process	mitochondrion;mitochondrial inner membrane;mitochondrial intermembrane space	58.2833	51.7176	45.9036	40.0985	0.887349	0.787595	0.687994
65	TC182794	acetyl-CoA acetyltransferase 1	ACAT1	38	NP_000010	TPIGSFLGSLSLLPATK	Fatty acid degradation;Synthesis and degradation of ketone bodies;Valine, leucine and isoleucine degradation;Lysine degradation;Tryptophan metabolism;Pyruvate metabolism;Glyoxylate and dicarboxylate metabolism;Propanoate metabolism;Butanoate metabolism;Terpenoid backbone biosynthesis;Metabolic pathways;C5 isoprenoid biosynthesis, mevalonate pathway;Carbon metabolism;Fatty acid metabolism	Metabolism;Fatty acid, triacylglycerol, and ketone body metabolism;Metabolism of lipids and lipoproteins;Branched-chain amino acid catabolism;Metabolism of amino acids and derivatives;Ketone body metabolism;Utilization of Ketone Bodies;Synthesis of Ketone Bodies	acetyl-CoA C-acetyltransferase activity;transferase activity;transferase activity, transferring acyl groups other than amino-acyl groups;enzyme binding;protein homodimerization activity;metal ion binding;coenzyme binding	liver development;brain development;branched chain family amino acid catabolic process;response to hormone stimulus;response to organic cyclic compound;cellular nitrogen compound metabolic process;response to starvation;acetoacetic acid biosynthetic process;cellular lipid metabolic process;cellular ketone body metabolic process;ketone body biosynthetic process;ketone body catabolic process;protei…	mitochondrion;mitochondrial inner membrane;mitochondrial matrix	42.2244	26.8742	32.4111	29.1658	0.636462	0.767592	0.690733
331	TC229324	hydroxysteroid (17-beta) dehydrogenase 10	HSD17B10	3028	NP_001032900:NP_004484	DVQTALALAK	Valine, leucine and isoleucine degradation;Alzheimer's disease;Metabolic pathways	Metabolism;Branched-chain amino acid catabolism;Metabolism of amino acids and derivatives;Gene Expression;tRNA processing;tRNA processing in the mitochondrion;tRNA modification in the mitochondrion	beta-amyloid binding;3-hydroxyacyl-CoA dehydrogenase activity;estradiol 17-beta-dehydrogenase activity;binding;steroid binding;protein binding;cholate 7-alpha-dehydrogenase activity;oxidoreductase activity;acetoacetyl-CoA reductase activity;estrogen receptor binding;identical protein binding;3-hydroxy-2-methylbutyryl-CoA dehydrogenase activity;NAD binding	lipid metabolic process;cell aging;tRNA processing;branched chain family amino acid catabolic process;Leydig cell differentiation;cellular nitrogen compound metabolic process;protein homotetramerization	cytoplasm;mitochondrion;mitochondrial inner membrane;mitochondrial matrix;endoplasmic reticulum;plasma membrane	92.4986	47.8013	57.5006	63.9013	0.516778	0.621638	0.690836
308	TC19746	lipase A, lysosomal acid, cholesterol esterase	LIPA	3988	NP_000226:NP_001121077:NP_001275908	EFLPQSAFLK	Steroid biosynthesis;Lysosome	情報なし	sterol esterase activity;lipase activity;hydrolase activity	lipid metabolic process;fatty acid metabolic process;lipid catabolic process;sterol metabolic process	lysosome	11.4083	6.7846	10.4047	7.90888	0.594706	0.912028	0.693255
328	TC97662	catalase	CAT	847	NP_001743	ADVLTTGAGNPVGDK	Tryptophan metabolism;Glyoxylate and dicarboxylate metabolism;Amyotrophic lateral sclerosis (ALS);Peroxisome;Carbon metabolism;FoxO signaling pathway;Longevity regulating pathway - mammal;Longevity regulating pathway - multiple species	Metabolism;Metabolism of nucleotides;Cellular responses to stress;Detoxification of Reactive Oxygen Species;Purine metabolism;Purine catabolism	aminoacylase activity;catalase activity;oxidoreductase activity, acting on peroxide as acceptor;heme binding;protein homodimerization activity;metal ion binding;NADP binding	response to reactive oxygen species;response to hypoxia;purine base metabolic process;purine nucleotide catabolic process;triglyceride metabolic process;aging;cholesterol metabolic process;aerobic respiration;UV protection;positive regulation of phosphatidylinositol 3-kinase cascade;hemoglobin metabolic process;negative regulation of NF-kappaB transcription factor activity;response to vitamin E;m…	mitochondrion;mitochondrial intermembrane space;lysosome;peroxisome;peroxisomal membrane;peroxisomal matrix;endoplasmic reticulum;Golgi apparatus;cytosol;plasma membrane	26.9478	16.1238	26.0146	18.7516	0.598337	0.96537	0.695851
257	TC235567	5-aminoimidazole-4-carboxamide ribonucleotide formyltransferase/IMP cyclohydrolase	ATIC	471	NP_004035	NLTALGLNLVASGGTAK	Purine metabolism;One carbon pool by folate;Metabolic pathways;Inosine monophosphate biosynthesis, PRPP + glutamine => IMP	Metabolism;Metabolism of nucleotides;Purine ribonucleoside monophosphate biosynthesis;Purine metabolism	IMP cyclohydrolase activity;phosphoribosylaminoimidazolecarboxamide formyltransferase activity;transferase activity;hydrolase activity;protein homodimerization activity	nucleobase, nucleoside, nucleotide and nucleic acid metabolic process;purine base metabolic process;purine nucleotide biosynthetic process;purine ribonucleoside monophosphate biosynthetic process;organ regeneration;nucleobase, nucleoside and nucleotide metabolic process	mitochondrion;cytosol	33.8854	21.4151	22.7312	23.6117	0.631986	0.670825	0.696809
74	TC8420	acetyl-CoA acyltransferase 2	ACAA2	10449	NP_006102	DFTATDLSEFAAK	Fatty acid elongation;Fatty acid degradation;Valine, leucine and isoleucine degradation;Metabolic pathways;Fatty acid biosynthesis, elongation, mitochondria;beta-Oxidation;Fatty acid metabolism	情報なし	acetyl-CoA C-acyltransferase activity;protein binding;transferase activity;transferase activity, transferring acyl groups other than amino-acyl groups	acetyl-CoA metabolic process;lipid metabolic process;fatty acid metabolic process;fatty acid beta-oxidation;cholesterol biosynthetic process;anti-apoptosis	mitochondrion;mitochondrial inner membrane	30.9197	14.1039	29.4678	21.5503	0.456146	0.953041	0.696978
186	TC56333	NADH dehydrogenase (ubiquinone) 1 alpha subcomplex, 5, 13kDa	NDUFA5	4698	NP_004991	ILDVLEEIPK	Oxidative phosphorylation;Alzheimer's disease;Parkinson's disease;Huntington's disease;Metabolic pathways;Non-alcoholic fatty liver disease (NAFLD)	The citric acid (TCA) cycle and respiratory electron transport;Metabolism;Respiratory electron transport, ATP synthesis by chemiosmotic coupling, and heat production by uncoupling proteins.;Respiratory electron transport;Complex I biogenesis	NADH dehydrogenase (ubiquinone) activity;oxidoreductase activity, acting on NADH or NADPH	mitochondrial electron transport, NADH to ubiquinone;transport;respiratory electron transport chain	mitochondrion;mitochondrial inner membrane;mitochondrial respiratory chain complex I;membrane;respiratory chain	14.9425	7.6452	12.1705	10.4342	0.511642	0.814489	0.698292
30	TC91794	aldehyde dehydrogenase 18 family, member A1	ALDH18A1	5832	NP_001017423:NP_001310342:NP_001310343:NP_001310344:NP_001310346:NP_002851	SWSNIPFITVPLSR	Arginine and proline metabolism;Metabolic pathways;Proline biosynthesis, glutamate => proline;Biosynthesis of amino acids	Metabolism;Amino acid synthesis and interconversion (transamination);Metabolism of amino acids and derivatives	nucleotide binding;glutamate 5-kinase activity;glutamate-5-semialdehyde dehydrogenase activity;ATP binding;kinase activity;oxidoreductase activity;transferase activity	proline biosynthetic process;cellular amino acid biosynthetic process;cellular nitrogen compound metabolic process	cytoplasm;mitochondrion;mitochondrial inner membrane;membrane	14.0107	5.32619	8.75717	9.83731	0.380152	0.625035	0.702129
115	TC241514	dihydrolipoamide dehydrogenase	DLD	1738	NP_000099	ALTGGIAHLFK	Glycolysis / Gluconeogenesis;Citrate cycle (TCA cycle);Glycine, serine and threonine metabolism;Valine, leucine and isoleucine degradation;Pyruvate metabolism;Glyoxylate and dicarboxylate metabolism;Propanoate metabolism;Metabolic pathways;Citrate cycle, second carbon oxidation, 2-oxoglutarate => oxaloacetate;Leucine degradation, leucine => acetoacetate + acetyl-CoA;Pyruvate oxidation, pyruvate =…	Signal Transduction;The citric acid (TCA) cycle and respiratory electron transport;Metabolism;Regulation of pyruvate dehydrogenase (PDH) complex;Glyoxylate metabolism and glycine degradation;Signaling by Retinoic Acid;Pyruvate metabolism;Branched-chain amino acid catabolism;Lysine catabolism;Metabolism of amino acids and derivatives;Citric acid cycle (TCA cycle);Pyruvate metabolism and Citric Aci…	dihydrolipoyl dehydrogenase activity;oxidoreductase activity;lipoamide binding;flavin adenine dinucleotide binding;NAD binding	pyruvate metabolic process;tricarboxylic acid cycle;2-oxoglutarate metabolic process;mitochondrial electron transport, NADH to ubiquinone;proteolysis;lysine catabolic process;gastrulation;aging;branched chain family amino acid catabolic process;lipoate metabolic process;regulation of acetyl-CoA biosynthetic process from pyruvate;cellular nitrogen compound metabolic process;regulation of membrane …	cytoplasm;mitochondrion;mitochondrial matrix;flagellum;acrosomal matrix;oxoglutarate dehydrogenase complex;pyruvate dehydrogenase complex	72.7276	51.4701	60.9696	51.1524	0.707711	0.838328	0.703342
249	TC110217	IMP (inosine 5'-monophosphate) dehydrogenase 1	IMPDH1	3614	NP_000874:NP_001096075:NP_001136045:NP_001136046:NP_001136047:NP_001136048:NP_899066	IAQGVSGSIQDK	Purine metabolism;Drug metabolism - other enzymes;Metabolic pathways;Guanine ribonucleotide biosynthesis IMP => GDP,GTP	Metabolism;Metabolism of nucleotides;Purine ribonucleoside monophosphate biosynthesis;Purine metabolism	nucleic acid binding;DNA binding;IMP dehydrogenase activity;oxidoreductase activity;metal ion binding	purine base metabolic process;purine nucleotide biosynthetic process;GMP biosynthetic process;purine ribonucleoside monophosphate biosynthetic process;lymphocyte proliferation;nucleobase, nucleoside and nucleotide metabolic process	nucleus;cytoplasm;cytosol	9.39101	9.10441	8.69351	6.62291	0.969481	0.925726	0.705239
300	TC123074	sphingosine-1-phosphate lyase 1	SGPL1	8879	NP_003892	ALPSQGLSSSAVLEK	Sphingolipid metabolism;Metabolic pathways;Sphingosine degradation;Sphingolipid signaling pathway	Metabolism;Sphingolipid de novo biosynthesis;Sphingolipid metabolism;Metabolism of lipids and lipoproteins	sphinganine-1-phosphate aldolase activity;lyase activity;carboxy-lyase activity;pyridoxal phosphate binding	luteinization;vasculogenesis;kidney development;lipid metabolic process;sphingolipid metabolic process;ceramide metabolic process;nitrogen compound metabolic process;apoptosis;spermatogenesis;androgen metabolic process;estrogen metabolic process;female gonad development;post-embryonic development;fibroblast migration;carboxylic acid metabolic process;hemopoiesis;sphingolipid catabolic process;Ley…	endoplasmic reticulum;endoplasmic reticulum membrane;membrane;integral to membrane;integral to endoplasmic reticulum membrane	11.5356	7.30454	7.25217	8.13637	0.633216	0.628676	0.705326
70	TC224548	trans-2,3-enoyl-CoA reductase	TECR	9524	NP_612510	HYEVEILDAK	Fatty acid elongation;Biosynthesis of unsaturated fatty acids;Fatty acid biosynthesis, elongation, endoplasmic reticulum;Fatty acid metabolism	Metabolism;Fatty acid, triacylglycerol, and ketone body metabolism;Metabolism of lipids and lipoproteins;Fatty Acyl-CoA Biosynthesis;Triglyceride Biosynthesis;Synthesis of very long-chain fatty acyl-CoAs	oxidoreductase activity, acting on the CH-CH group of donors;trans-2-enoyl-CoA reductase (NADPH) activity	triglyceride biosynthetic process;fatty acid elongation;long-chain fatty-acyl-CoA biosynthetic process;very long-chain fatty acid biosynthetic process;cellular lipid metabolic process	cytoplasm;endoplasmic reticulum;endoplasmic reticulum membrane;membrane;integral to membrane;integral to endoplasmic reticulum membrane	22.5623	24.0278	14.1181	15.9171	1.06496	0.62574	0.705475
75	TC52049	hydroxyacyl-CoA dehydrogenase/3-ketoacyl-CoA thiolase/enoyl-CoA hydratase (trifunctional protein), beta subunit	HADHB	3032	NP_000174	AALTGLLHR	Fatty acid elongation;Fatty acid degradation;Valine, leucine and isoleucine degradation;Metabolic pathways;Fatty acid biosynthesis, elongation, mitochondria;beta-Oxidation;Fatty acid metabolism	Metabolism;Acyl chain remodeling of CL;Glycerophospholipid biosynthesis;Phospholipid metabolism;Fatty acid, triacylglycerol, and ketone body metabolism;Metabolism of lipids and lipoproteins;Beta oxidation of myristoyl-CoA to lauroyl-CoA;mitochondrial fatty acid beta-oxidation of saturated fatty acids;mitochondrial fatty acid beta-oxidation of unsaturated fatty acids;Mitochondrial Fatty Acid Beta-…	fatty-acyl-CoA binding;3-hydroxyacyl-CoA dehydrogenase activity;acetyl-CoA C-acyltransferase activity;enoyl-CoA hydratase activity;protein binding;long-chain-enoyl-CoA hydratase activity;long-chain-3-hydroxyacyl-CoA dehydrogenase activity;transferase activity;transferase activity, transferring acyl groups other than amino-acyl groups;NAD binding	fatty acid metabolic process;fatty acid beta-oxidation;cellular lipid metabolic process	mitochondrion;mitochondrial envelope;mitochondrial inner membrane;mitochondrial matrix;fatty acid beta-oxidation multienzyme complex;mitochondrial nucleoid	51.7139	30.6413	50.625	36.6092	0.592517	0.978944	0.707918
280	TC241675	3'-phosphoadenosine 5'-phosphosulfate synthase 2	PAPSS2	9060	NP_001015880:NP_004661	LDLQWVQVLSEGWATPLK	Purine metabolism;Selenocompound metabolism;Sulfur metabolism;Metabolic pathways	Metabolism;Phase II conjugation;Cytosolic sulfonation of small molecules;Glycosaminoglycan metabolism;Transport and synthesis of PAPS;Biological oxidations;Metabolism of amino acids and derivatives;Metabolism of carbohydrates;Selenoamino acid metabolism;Metabolism of ingested H2SeO4 and H2SeO3 into H2Se	nucleotide binding;adenylylsulfate kinase activity;sulfate adenylyltransferase (ATP) activity;ATP binding;kinase activity;nucleotidyltransferase activity	sulfate assimilation;skeletal system development;xenobiotic metabolic process;3'-phosphoadenosine 5'-phosphosulfate metabolic process;3'-phosphoadenosine 5'-phosphosulfate biosynthetic process	cytosol	89.9085	44.226	69.9702	63.7712	0.491901	0.778238	0.70929
77	TC72031	hydroxysteroid (17-beta) dehydrogenase 12	HSD17B12	51144	NP_057226	VVLISR	Fatty acid elongation;Steroid hormone biosynthesis;Biosynthesis of unsaturated fatty acids;Metabolic pathways;Fatty acid biosynthesis, elongation, endoplasmic reticulum;Fatty acid metabolism	Metabolism;Androgen biosynthesis;Metabolism of steroid hormones;Fatty acid, triacylglycerol, and ketone body metabolism;Metabolism of lipids and lipoproteins;Fatty Acyl-CoA Biosynthesis;Triglyceride Biosynthesis;Synthesis of very long-chain fatty acyl-CoAs	fibronectin binding;estradiol 17-beta-dehydrogenase activity;binding;collagen binding;heparin binding;oxidoreductase activity	steroid biosynthetic process;positive regulation of cell-substrate adhesion;triglyceride biosynthetic process;extracellular matrix organization;long-chain fatty-acyl-CoA biosynthetic process;cellular lipid metabolic process	endoplasmic reticulum;endoplasmic reticulum membrane;membrane;integral to membrane;extracellular matrix	21.2701	11.7383	16.7477	15.3582	0.551868	0.787384	0.722055
312	TC242626	24-dehydrocholesterol reductase	DHCR24	1718	NP_055577	LGCQDAFPEVYDK	Steroid biosynthesis;Metabolic pathways;Cholesterol biosynthesis, squalene 2,3-epoxide => cholesterol	Metabolism;Cholesterol biosynthesis;Metabolism of lipids and lipoproteins;Cholesterol biosynthesis via desmosterol;Cholesterol biosynthesis via lathosterol	UDP-N-acetylmuramate dehydrogenase activity;oxidoreductase activity, acting on CH-OH group of donors;oxidoreductase activity, acting on the CH-CH group of donors, NAD or NADP as acceptor;enzyme binding;peptide antigen binding;delta24-sterol reductase activity;flavin adenine dinucleotide binding	cholesterol biosynthetic process;apoptosis;anti-apoptosis;response to oxidative stress;cell cycle arrest;Ras protein signal transduction;protein localization;negative regulation of cell proliferation;tissue development;cellular membrane organization;male genitalia development;plasminogen activation;amyloid precursor protein catabolic process;negative regulation of caspase activity;neuroprotection…	Golgi membrane;membrane fraction;nucleus;cytoplasm;endoplasmic reticulum;endoplasmic reticulum membrane;Golgi apparatus;cytosol;cytoskeleton;membrane;integral to membrane	10.5618	N/D	N/D	7.62809	#VALUE!	#VALUE!	0.722236
264	TC177610	ribonucleotide reductase M1	RRM1	6240	NP_001024	STLDIVLANK	Purine metabolism;Pyrimidine metabolism;Glutathione metabolism;Metabolic pathways	Metabolism;Metabolism of nucleotides;Synthesis and interconversion of nucleotide di- and triphosphates	nucleotide binding;ribonucleoside-diphosphate reductase activity;ATP binding;oxidoreductase activity	DNA replication;deoxyribonucleotide biosynthetic process;nucleobase, nucleoside and nucleotide interconversion;nucleobase, nucleoside and nucleotide metabolic process	nucleoplasm;cytoplasm;cytosol;ribonucleoside-diphosphate reductase complex	3.25814	2.62566	2.7151	2.3785	0.805876	0.833327	0.730017
3	TC233850	asparagine synthetase (glutamine-hydrolyzing)	ASNS	440	NP_001171546:NP_001171547:NP_001171548:NP_001664:NP_597680:NP_899199	APSPEK	Alanine, aspartate and glutamate metabolism;Metabolic pathways	ATF4 activates genes;PERK regulates gene expression;Unfolded Protein Response (UPR);Metabolism of proteins;Metabolism;Amino acid synthesis and interconversion (transamination);Metabolism of amino acids and derivatives	nucleotide binding;asparagine synthase (glutamine-hydrolyzing) activity;ATP binding;ligase activity;protein homodimerization activity;cofactor binding	liver development;asparagine biosynthetic process;glutamine metabolic process;metabolic process;cellular amino acid biosynthetic process;response to light stimulus;response to mechanical stimulus;response to toxin;response to methotrexate;response to nutrient levels;response to follicle-stimulating hormone stimulus;cellular response to hormone stimulus;cellular nitrogen compound metabolic process…	soluble fraction;cytosol	20.9037	18.66	18.7839	15.3378	0.892663	0.898593	0.733736
22	TC58231	carbonyl reductase 1	CBR1	873	NP_001273718:NP_001748	LFSGDVVLTAR	Arachidonic acid metabolism;Metabolism of xenobiotics by cytochrome P450;Metabolic pathways;Chemical carcinogenesis	Metabolism;Arachidonic acid metabolism;Synthesis of Prostaglandins (PG) and Thromboxanes (TX);Metabolism of lipids and lipoproteins	carbonyl reductase (NADPH) activity;binding;oxidoreductase activity;15-hydroxyprostaglandin dehydrogenase (NADP+) activity;prostaglandin-E2 9-reductase activity	drug metabolic process;vitamin K metabolic process	cytoplasm	90.6816	56.2264	61.5143	66.8514	0.620042	0.678355	0.73721
339	TC142980	heat shock protein 90kDa alpha (cytosolic), class A member 1;heat shock protein 90kDa alpha (cytosolic), class B member 1	HSP90AA1;HSP90AB1	3320:3326	NP_001017963:NP_005339:NP_031381	ADLINNLGTIAK	Antigen processing and presentation;Pathways in cancer;Prostate cancer;NOD-like receptor signaling pathway;Progesterone-mediated oocyte maturation;Protein processing in endoplasmic reticulum;PI3K-Akt signaling pathway;Estrogen signaling pathway	Signaling by ERBB2;Constitutive Signaling by Ligand-Responsive EGFR Cancer Variants;Signal Transduction;Disease;Signaling by EGFR in Cancer;Innate Immune System;Influenza Infection;Influenza Life Cycle;Immune System;Influenza Viral RNA Transcription and Replication;Organelle biogenesis and maintenance;vRNP Assembly;Signaling by VEGF;Fcgamma receptor (FCGR) dependent phagocytosis;Regulation of act…	nucleotide binding;protein serine/threonine kinase activity;protein binding;ATP binding;ATPase activity;nitric-oxide synthase regulator activity;TPR domain binding;identical protein binding;protein homodimerization activity;unfolded protein binding;UTP binding;CTP binding;GTP binding;dATP binding	G2/M transition of mitotic cell cycle;mitotic cell cycle;ATP catabolic process;protein folding;mitochondrial transport;response to stress;response to unfolded protein;signal transduction;axon guidance;cellular chaperone-mediated protein complex assembly;protein refolding;protein import into mitochondrial outer membrane;positive regulation of nitric oxide biosynthetic process;nitric oxide metaboli…	intracellular;cytoplasm;cytosol;plasma membrane;melanosome;soluble fraction;mitochondrion;signalosome;basolateral plasma membrane;apical plasma membrane;brush border membrane	559.078	535.962	436.329	412.717	0.958653	0.780444	0.73821
153	TC231744	glycosyltransferase 25 domain containing 1	GLT25D1	79709	NP_078932	LLAAEPLSK	Lysine degradation;Other types of O-glycan biosynthesis	Extracellular matrix organization;Collagen formation;Collagen biosynthesis and modifying enzymes	transferase activity, transferring glycosyl groups;procollagen galactosyltransferase activity	lipopolysaccharide biosynthetic process	endoplasmic reticulum;endoplasmic reticulum lumen	47.9887	32.7095	38.9534	35.5083	0.681608	0.811722	0.739932
163	TC48335	methylenetetrahydrofolate dehydrogenase (NADP+ dependent) 1, methenyltetrahydrofolate cyclohydrolase, formyltetrahydrofolate synthetase	MTHFD1	4522	NP_005947	LDIDPETITWQR	One carbon pool by folate;Metabolic pathways;C1-unit interconversion, eukaryotes	Metabolism;Metabolism of folate and pterines;Metabolism of water-soluble vitamins and cofactors;Metabolism of vitamins and cofactors	nucleotide binding;formate-tetrahydrofolate ligase activity;methenyltetrahydrofolate cyclohydrolase activity;methylenetetrahydrofolate dehydrogenase [NAD(P)+] activity;methylenetetrahydrofolate dehydrogenase (NADP+) activity;ATP binding;formyltetrahydrofolate dehydrogenase activity;oxidoreductase activity;hydrolase activity;ligase activity	histidine biosynthetic process;purine nucleotide biosynthetic process;histidine catabolic process;one-carbon metabolic process;vitamin metabolic process;water-soluble vitamin metabolic process;cellular amino acid biosynthetic process;methionine biosynthetic process;folic acid-containing compound biosynthetic process;folic acid metabolic process	cytoplasm;mitochondrion;cytosol	14.326	16.5575	19.8437	10.6798	1.15577	1.38515	0.745486
238	TC236284	heme oxygenase (decycling) 1	HMOX1	3162	NP_002124	AALEQDLAFWYGPR	Porphyrin and chlorophyll metabolism;Mineral absorption;HIF-1 signaling pathway;MicroRNAs in cancer	Metabolism;Metabolism of porphyrins;Heme degradation;Transmembrane transport of small molecules;Iron uptake and transport	heme oxygenase (decyclizing) activity;phospholipase D activity;signal transducer activity;oxidoreductase activity;enzyme binding;heme binding;protein homodimerization activity;metal ion binding	angiogenesis;response to hypoxia;endothelial cell proliferation;wound healing involved in inflammatory response;negative regulation of leukocyte migration;porphyrin metabolic process;heme oxidation;cellular iron ion homeostasis;anti-apoptosis;response to oxidative stress;signal transduction;intracellular protein kinase cascade;small GTPase mediated signal transduction;excretion;regulation of bloo…	extracellular space;membrane fraction;nucleus;nucleolus;endoplasmic reticulum;endoplasmic reticulum membrane;microsome;cytosol;caveola	5.16591	2.31041	6.85759	3.88433	0.447243	1.32747	0.751917
226	TC297561	phosphogluconate dehydrogenase	PGD	5226	NP_001291380:NP_001291381:NP_002622	TIFQGIAAK	Pentose phosphate pathway;Glutathione metabolism;Metabolic pathways;Pentose phosphate pathway (Pentose phosphate cycle);Pentose phosphate pathway, oxidative phase, glucose 6P => ribulose 5P;Carbon metabolism	Metabolism;Pentose phosphate pathway (hexose monophosphate shunt);Metabolism of carbohydrates	phosphogluconate dehydrogenase (decarboxylating) activity;binding;oxidoreductase activity;NADP binding	carbohydrate metabolic process;pentose-phosphate shunt;pentose-phosphate shunt, oxidative branch;pentose biosynthetic process;oxidation-reduction process	cytoplasm;cytosol	59.2838	40.6891	51.2582	44.8284	0.686344	0.864624	0.756165
333	TC276321	methylmalonyl CoA mutase	MUT	4594	NP_000246:XP_005249200	ILFDGIPLEK	Valine, leucine and isoleucine degradation;Glyoxylate and dicarboxylate metabolism;Propanoate metabolism;Metabolic pathways;Carbon metabolism;Propanoyl-CoA metabolism, propanoyl-CoA => succinyl-CoA	Disease;Defects in cobalamin (B12) metabolism;Defects in vitamin and cofactor metabolism;Defective MMAA causes methylmalonic aciduria type cblA;Defective MUT causes methylmalonic aciduria mut type;Diseases of metabolism;Metabolism;Cobalamin (Cbl, vitamin B12) transport and metabolism;Metabolism of water-soluble vitamins and cofactors;Metabolism of vitamins and cofactors;Fatty acid, triacylglycero…	methylmalonyl-CoA mutase activity;isomerase activity;cobalamin binding;metal ion binding	fatty acid beta-oxidation;post-embryonic development;cellular lipid metabolic process	mitochondrion;mitochondrial matrix	6.21216	6.29396	4.69326	4.70699	1.01317	0.755497	0.757707
64	TC237939	peroxisomal D3,D2-enoyl-CoA isomerase	PECI	10455	NP_001159482:NP_006108:NP_996667	ATEMLIFGK	Fatty acid degradation;Peroxisome	情報なし	fatty-acyl-CoA binding;dodecenoyl-CoA delta-isomerase activity;binding;isomerase activity	fatty acid metabolic process	mitochondrion;peroxisome;peroxisomal matrix;intracellular membrane-bounded organelle	8.60979	5.09289	5.74201	6.52391	0.591523	0.666917	0.757731
204	TC102301	ATP synthase, H+ transporting, mitochondrial Fo complex, subunit G	ATP5L	10632	NP_006467	VELVPPTPAEIPR	Oxidative phosphorylation;Metabolic pathways	The citric acid (TCA) cycle and respiratory electron transport;Metabolism;Respiratory electron transport, ATP synthesis by chemiosmotic coupling, and heat production by uncoupling proteins.;Formation of ATP by chemiosmotic coupling	hydrogen ion transmembrane transporter activity;ATPase activity;transmembrane transporter activity	ATP catabolic process;ion transport;respiratory electron transport chain;mitochondrial ATP synthesis coupled proton transport	mitochondrial proton-transporting ATP synthase complex, coupling factor F(o);mitochondrion;mitochondrial inner membrane;mitochondrial proton-transporting ATP synthase complex;membrane	55.0703	34.2325	45.0881	42.1475	0.621615	0.818737	0.76534
[truncated: 252 more rows]
